# Supplementary material for: Structural annotation of acylcarnitines detected in SRM 1950 using collision-induced dissociation and electron-induced dissociation
Source: Anal Bioanal Chem. 2025 Nov 20;418(3):805–12. doi: 10.1007/s00216-025-06234-y (PMC12891251; doi:10.1007/s00216-025-06234-y)
Supplement: Supplementary file 2 — Supplementary Material 2 (MGF 168 KB) [file 216_2025_6234_MOESM2_ESM.mgf]

BEGIN IONS
msLevel=2
RTINSECONDS=25.695
PEPMASS=162.11246934
CHARGE=1+
name=Car 0:0
TITLE=Car 0:0, [M+H]+, 25.695s
58.0656923841429 30
59.0733337038136 70
88.0727415061224 21
97.9498343296299 22
100.112297417399 39
101.039170645443 16
102.091727614616 215
103.038996198968 35
116.10553045166 34
124.121919230521 17
127.069125929499 28
128.069936059559 53
129.077611391627 32
131.068089086264 28
132.079985158978 25
132.102568515585 18
134.097511128304 24
136.121265284313 36
141.926711571263 16
142.085968211477 39
144.083033341085 67
144.101799132292 180
145.074362284497 19
145.968423673827 41
146.017829013569 28
146.081567261095 359
147.967006584251 41
156.055017357001 16
159.089642965592 18
160.097125135391 52
161.103440309403 67
161.458172253624 63
161.51797287397 75
161.541911611443 129
161.564433115174 102
162.050967327384 1527
162.113291674663 180913
162.791580182008 16
162.834225660483 22
162.855793805227 16
162.892642740146 21
162.913377544209 24
162.991928461598 17
163.017654495271 18
163.052047878207 33
163.114832331837 65
163.168774940604 29
191.073706812859 20
217.078672726575 19
END IONS

BEGIN IONS
msLevel=2
RTINSECONDS=337.77
PEPMASS=316.248234536
CHARGE=1+
name=Car 10:0
TITLE=Car 10:0, [M+H]+, 337.77s
57.0701674069628 28
58.0657869609142 34
59.0729374455202 107
69.0685002595649 20
71.0862255578383 24
80.0598779611381 22
82.0655632081184 15
84.0803395001103 98
85.0284522578277 677
93.067645471217 19
95.0851714030422 67
95.954269459088 14
97.0634737822516 32
97.0892083095309 40
97.1017449210798 16
98.0718796937413 70
98.0990462553325 27
99.0810681094246 20
100.112655983097 681
102.075435641636 98
102.091314729354 999
107.081058812677 18
111.001354241826 32
112.088380206801 18
116.103170792245 38
117.042826461959 19
121.097688091263 33
128.068300519702 24
129.077972138377 138
130.070915356748 33
130.086923919157 159
131.057660989787 26
131.90817415125 19
132.0825297308 48
132.092693932318 17
133.076945583869 20
135.118441207246 25
137.131952997314 17
138.130343348633 14
141.067816730509 20
142.086263504795 70
144.049347926657 31
144.101997189932 2902
145.049830932698 14
145.968892176831 59
146.081676827384 53
147.964699777546 35
148.096565166463 25
150.064555839785 23
153.127210043875 37
155.143513419156 52
156.087024834159 22
156.10073587427 15
157.050105560441 134
157.064415684092 14
158.073985483312 22
158.097072586428 14
158.118653438328 32
159.126108768942 108
160.096122764999 77
161.102483981129 16
162.112954640332 1073
170.11810087242 18
171.066724416603 40
172.133170451431 59
199.095230668497 51
200.113535627136 44
203.116024462381 1011
204.123136696891 68
208.112076957123 21
211.166990395787 14
213.112356236732 20
213.185315181149 28
214.177463696803 27
216.124175235629 2354
217.129797257486 74
220.083082400411 21
224.15218351329 15
227.127863185063 56
228.19861606344 25
229.131311939219 17
230.11494990432 26
230.138620903416 381
231.146127254438 48
242.139070578285 15
244.154948555843 264
245.164315428522 105
255.158934122811 41
255.967612140434 27
256.232409525985 35
257.175395616632 62
258.16964658333 330
259.178291588889 1108
260.18336180807 35
266.020743834166 21
266.570598241728 19
269.231756816296 16
270.201364243409 18
270.216845586761 14
270.242484457783 37
271.249790412975 575
272.186688228604 172
273.19350552845 1254
274.14565629898 14
274.200818379825 107
286.203009123962 226
287.210045911455 47
288.217227224946 30
288.25156672971 22
298.189252947089 50
298.232995048898 44
300.218021894969 104
302.23051365688 15
313.219913548411 14
314.232395977038 623
314.256934165899 48
314.955560393545 41
314.967756143089 36
315.106614809367 45
315.124577878895 61
315.204141214334 81
315.239850894256 1375
315.277130568224 26
316.24740583183 98839
317.202367912712 22
317.216825815949 16
317.24866117801 20
END IONS

BEGIN IONS
msLevel=2
RTINSECONDS=318.075
PEPMASS=314.232584472
CHARGE=1+
name=Car 10:1
TITLE=Car 10:1, [M+H]+, 318.075s
50.0148843433909 81
52.0303368887358 27
54.0213638947036 53
55.0551220214307 128
56.0617883004119 113
57.0323009537047 28
57.0700164920447 42
57.9353938055158 26
58.0661947876352 53
59.0732544341378 44
62.0133496074241 20
63.0242870083058 58
67.0538042534787 263
68.0575649084846 13
69.0689304938639 225
70.0772244053048 60
71.0844546973108 32
72.0417936813724 29
73.0037832339923 37
74.0144893423678 296
80.0570402491773 301
82.0419357957299 45
82.0749358585136 122
83.0852993855123 142
84.0844936213622 149
85.0291445925439 1755
86.0133071279473 76
93.0535734912483 28
93.0676261181113 164
94.0446828256784 58
94.0640604511909 168
95.9526679328632 100
96.0536794172326 26
96.0739591277337 61
96.0881612885938 26
97.0659075257141 55
97.1017403355714 100
97.9480442760126 108
98.1047953910762 34
100.111937617236 741
101.042828449344 64
107.075310522453 99
107.083849775328 39
109.065632468986 45
109.1012230755 81
110.107433759072 28
111.117362324686 38
112.007119430967 30
121.096673202172 188
121.574817052105 14
122.107356710362 19
123.114751732408 18
125.055451403182 27
125.129834765078 20
126.08921603983 19
126.906708316639 26
127.070510011865 28
128.059488447713 95
128.901195086721 13
129.02955993786 29
129.043778743525 34
129.068352773997 27
129.075358895859 24
129.905039755579 16
130.067888380607 140
130.08293670982 37
130.901983880346 18
130.9914479884 22
131.054963696284 17
131.067335094563 25
131.075075827856 42
132.080011116213 121
133.067802609609 30
133.101666305976 26
134.098904352161 29
134.109850251184 18
135.042133329201 19
135.116814026942 61
137.903778230491 27
138.130654575407 13
139.007119322723 34
139.058698098906 13
140.104385184851 24
141.067413297467 20
141.930066660946 27
142.051051052796 17
142.067284885719 25
142.084753405287 37
143.042646475066 17
143.056804069249 14
144.100677960324 2040
145.056069914113 48
145.074554876026 27
145.969097752091 168
146.09735878677 26
147.966024042337 51
149.96178519102 14
153.125256246635 22
154.90727579854 14
155.063247192109 20
157.097360391325 72
158.071950059869 32
158.987471168335 13
159.111375982575 46
159.121746890221 23
160.088672288967 52
160.095811894485 32
160.108899189734 22
162.112479064285 177
164.02137785517 16
164.055441203446 16
165.070049129508 22
165.088156494905 13
166.0701595554 19
167.084221466834 22
167.106224382266 18
169.106449262933 13
172.111301919646 15
173.081473118 30
175.059711257013 28
175.149418966891 26
176.08823205153 19
179.075603505177 15
179.894382922129 25
180.986640473272 13
181.062651748522 16
182.060695108794 31
182.085578620191 20
183.063980519262 22
183.936425194547 14
184.128668410577 28
185.05743754809 13
186.076563845495 21
188.061865291814 18
190.102966900631 23
192.093791911879 22
194.085851474426 15
196.074610488321 20
196.117483172365 24
196.967080553948 25
198.089193337631 19
198.968956568783 21
199.091714860306 19
199.881399900611 16
200.052958740958 16
202.07300448075 16
203.114570393315 585
204.121869123954 21
208.940861359634 14
211.169081174358 37
215.079392072934 18
215.91582277397 31
216.103310882049 36
216.122222518734 104
217.129623975197 39
218.007517184612 20
225.116182417024 16
226.155809414719 13
230.139058193543 62
230.14974278893 38
231.92721895245 16
236.949604898656 23
237.995680735115 25
238.894199932929 16
239.12277214249 19
240.190068396599 20
242.136076710468 38
243.144930142635 18
244.153402451209 230
244.192080955571 19
245.159594976289 23
253.143074583672 14
253.974827136294 14
254.011731889154 15
254.942033794744 17
255.159874073767 62
256.127240760469 17
256.154474698982 249
257.16301833062 114
258.169484440879 434
259.174005946168 29
267.975527370425 28
268.118482111377 30
268.226677519654 28
269.233212861412 415
270.169705439895 52
271.176619957324 37
272.183634466377 232
272.869735617952 16
272.972080854691 19
283.104858319196 25
284.184130588587 67
285.189696068681 19
286.232270686852 16
295.89104266459 21
295.975388904525 27
296.092080533753 25
296.158508627025 33
296.190542993269 35
296.217286380635 56
297.142890229415 26
298.197682811917 86
299.207962460157 31
302.297008245888 20
312.216606541839 153
312.948139769693 18
312.980718917733 18
313.191605806015 15
313.223448918825 742
314.194639306604 42
314.229343353614 29670
315.09692378751 48
331.080498149248 32
331.914631710799 29
362.100038816809 13
614.259278246816 13
END IONS

BEGIN IONS
msLevel=2
RTINSECONDS=325.965
PEPMASS=314.232584472
CHARGE=1+
name=Car 10:1
TITLE=Car 10:1, [M+H]+, 325.965s
50.0145133068738 95
52.0292946622342 20
54.0215727857382 41
55.0529571050358 87
57.0388606222819 48
57.0693636454234 68
57.9351919871179 27
58.0649466496459 55
59.0728439367135 39
62.0178832131872 14
63.0224396107117 42
65.0394351401902 55
67.0536939067588 112
69.0704720750982 49
70.0788037013125 26
71.5366361345013 21
74.0150933854801 128
80.0564454775228 150
82.0488869860673 66
83.0819379780178 80
84.0002930162481 21
84.080800215235 29
84.0930976287038 42
85.0281881068783 649
86.0143827321136 58
87.9311522021157 13
93.058683645525 108
94.0656762269808 179
95.05640253035 82
95.9527294117598 91
97.1004326626704 52
97.9494832266271 27
98.1065295356482 62
100.111969874616 174
101.037882438687 47
107.071954956123 37
108.082570621893 58
109.099472525416 59
110.072569329814 30
110.108363811424 53
110.999235488816 37
112.002812179681 14
112.024829998169 45
112.124830069526 34
121.09673109925 190
122.066248680043 16
122.081355566892 63
124.123385630351 19
125.077214054742 42
125.130016309073 16
126.902159372343 20
127.05194949193 20
127.069916166963 16
128.050089543708 18
128.060658826016 68
128.905194899285 42
129.050155873289 82
129.069030298973 42
130.064912003272 87
130.905474876567 28
131.065475719213 45
131.902602405424 28
132.075602521572 87
133.069753982764 29
133.904214202314 17
134.044680685622 31
134.069359923837 15
134.09916747224 29
135.034705880015 19
135.042691117745 14
135.874326640798 22
136.118798296061 15
138.095636092885 38
139.007197936169 56
140.046658193058 20
140.067158717112 19
141.001518032954 16
141.068736580616 15
142.08043675848 38
143.041332826531 23
144.100654007845 508
145.073597256845 18
145.967496569407 196
147.064791676282 14
147.964541602712 71
155.059945689517 38
159.1176377994 18
160.046288227246 13
160.067164252684 13
160.094060169914 16
161.055545593867 30
162.112229455269 84
163.07730668347 18
165.055639023412 13
165.067541890866 29
166.064008769918 31
168.993152965394 13
170.042484594936 13
172.061519507562 25
174.072467063642 14
175.150512288865 27
176.062202220332 19
177.064080537634 25
178.068946062711 27
181.078055946133 17
182.197367017076 14
183.06790966489 33
184.062948080903 17
184.080618091761 14
185.1057297698 16
187.056552303233 14
188.089980817778 14
190.079030595629 13
191.080852888911 20
191.172832672748 15
192.100748595773 16
193.927796651047 33
194.094514384187 15
194.930825207076 13
194.998023196372 16
195.966651702828 13
196.100832261579 13
197.080220187225 14
198.083400329706 24
198.962913375641 15
201.966693557198 26
202.11336561849 20
203.115377451185 104
204.122785917998 45
206.091237430044 19
209.049290718077 26
209.947055883731 34
211.085783405727 13
214.106126699376 35
215.080664378573 14
216.122620847519 120
222.093804969752 19
226.899017072847 35
229.13159420499 14
230.137320187697 275
240.08616284132 18
241.074742475465 14
242.136734488742 92
243.1455094874 162
244.153300659523 159
245.093415480205 14
253.87766709835 22
253.973933082197 18
253.991427302824 24
254.936542680129 52
255.158621928463 42
256.085838407836 35
256.15309497507 63
258.168755032687 118
259.17566485741 23
265.010644004112 17
267.972345073856 15
269.231803437314 108
270.166271543411 35
270.216816428096 23
271.174147412078 25
272.182455280052 109
272.865478822402 39
272.956265629645 17
281.041864493897 14
284.182243131298 26
285.188351553176 24
286.22751375782 17
293.633738144739 25
295.893060416856 41
296.165373375263 27
296.190499580626 38
297.134805387832 22
298.198352397462 23
303.136592990281 31
312.214044874071 93
313.222555625253 346
313.908810940097 32
313.938939555039 43
314.068898479509 15
314.229905783628 15025
315.144418821912 22
315.189969755994 22
END IONS

BEGIN IONS
msLevel=2
RTINSECONDS=272.835
PEPMASS=328.211849028
CHARGE=1+
name=Car 10:2
TITLE=Car 10:2, [M+H]+, 272.835s
50.0142174365298 92
52.0291986932675 45
53.0389796175098 21
55.0542995254833 124
56.0615580671591 58
57.0697308188564 68
57.9321020865093 13
59.0742460617616 17
60.9833821747719 24
63.0223879401909 18
65.0380635208597 28
67.0539241908214 154
69.0702115563764 128
70.0766459289252 83
71.0854461276075 17
73.0064768624745 28
74.0145754961407 202
80.0565601079291 167
82.0409186170562 63
82.0762744861745 83
83.0857618901133 109
84.0913537593366 65
85.028920827434 203
86.004171684347 30
86.0148352856722 89
87.9305979982493 14
89.9282971761109 22
93.0651951475938 140
94.0651412822257 187
95.0823498503991 162
95.9528354431873 82
96.0548814535861 48
96.0904904425657 110
97.1016740980378 123
97.9509146177694 113
98.1077844037537 34
99.9474157667799 16
100.111763186809 131
101.041786523442 60
107.077117658077 76
107.085227691695 19
108.075738521228 13
109.102083355363 60
110.062194885545 23
110.998877301604 36
112.005954983704 48
121.096041241363 190
122.097608703688 15
123.115827967519 30
126.044231909091 26
126.905846636157 35
127.074169525047 33
127.864039335535 19
128.046777787677 34
128.057282776246 44
128.904758764364 37
129.045462956497 81
129.053226574448 17
130.064093217756 81
130.899370641087 22
131.063358177882 42
131.08274070055 22
131.901699681962 22
132.072047415909 105
132.078173751539 85
133.064262646865 24
133.081904163111 32
133.907445650422 14
134.112424723416 16
135.050230744563 25
135.102689647842 15
136.088856729718 29
137.055505183917 24
138.123748741542 14
139.008273464368 37
139.052224223746 18
139.145347779895 25
141.000179362741 24
141.929625429199 28
143.06040478683 20
144.054685894358 38
144.10305295711 158
145.067435633205 26
145.96841973589 117
147.090515085211 16
147.965065827981 58
148.100067828309 17
151.063950870582 13
151.112035577531 32
156.095602224073 33
156.105258577903 18
160.061888918847 20
162.050566769051 22
162.079263272979 17
162.10931399556 16
162.878131727595 14
163.071811132574 15
166.070678808397 14
169.050918244551 29
170.913276061502 25
171.08502115597 19
172.083125420713 19
174.075543657637 28
174.100133863768 18
180.986559232777 20
181.920409464403 14
183.062819431006 32
186.048847554209 17
187.887946023554 13
190.071043854416 13
192.065854540884 20
195.212594450004 15
196.065472971484 16
197.961417633265 14
198.967510615354 13
199.963804682514 16
202.071137762897 18
208.952339526064 19
210.941621467125 18
211.10985203172 15
212.097906904428 35
216.121981920329 21
218.132607853076 14
218.187250483143 17
225.066251879115 15
227.059597956461 13
242.952566899729 23
250.934918094531 15
252.00937586261 39
252.944276725099 20
255.152333040723 17
267.91404846176 18
269.160758010418 42
271.06764806602 34
280.31069427 20
283.179875288679 13
293.961381844037 16
294.083514715318 67
294.102042477288 19
294.117832082679 27
310.210127423854 19
311.208012484793 61
312.215473127989 3318
END IONS

BEGIN IONS
msLevel=2
RTINSECONDS=294.62
PEPMASS=328.211849028
CHARGE=1+
name=Car 10:2
TITLE=Car 10:2, [M+H]+, 294.62s
50.0154549052571 100
52.0314874981093 23
54.0469610408555 17
55.0541818871021 75
55.9340821704644 14
56.062618080896 74
57.0704046360395 64
62.0154545476538 17
63.0231753848247 22
65.0387399117252 57
67.0543812182955 81
69.0714419856432 85
70.0778480065094 41
71.0847585860033 37
72.9365797079095 22
74.0146250447068 170
80.0580321548338 108
82.0735886009484 119
83.0837881495074 98
84.0919170471757 109
85.0277701286147 209
86.016170202846 48
93.0680624381622 108
94.0653634254303 207
95.0610063382029 36
95.0781158721501 139
95.9537402486655 64
96.0700869639016 73
97.102162321843 58
97.9513364141741 82
98.1055486915326 29
100.111267377031 29
100.976487348201 14
103.603456676147 16
104.735614347253 19
107.080979035734 28
108.067969485641 28
108.079540040403 26
108.989628780122 20
109.099642812512 35
110.108271304843 28
110.999886045809 42
111.116784668764 18
112.004596608344 25
112.120991413089 39
121.09651807779 242
126.043078661528 16
126.903413446709 19
127.055780064162 36
128.049658641143 51
128.906825254692 21
129.057387157466 56
129.076208869738 18
130.065964587955 100
130.909583478329 26
131.063966944245 68
131.073221286696 27
131.083719325269 16
131.902210745023 28
132.081640104158 98
133.069496530272 46
133.081868796748 29
134.094747630062 24
135.047333679137 19
135.08183862667 26
137.056269922266 18
137.136564735871 14
139.072962694882 19
139.993755987459 15
141.009776433803 15
141.873706689041 17
141.925791131185 20
142.05966365264 17
143.062131310652 29
144.081250486709 22
144.101511864706 206
145.050045437677 49
145.063960619753 26
145.968446086725 108
147.965375637902 111
148.969494435552 14
151.896835120827 20
152.062587585668 38
158.968714984676 34
159.090390038693 15
160.111701263197 30
161.056187905307 14
162.111580968785 41
163.150860390832 15
165.068209163226 14
166.040126540546 14
166.170932629148 16
168.080042422126 27
169.06776805821 29
170.066749551355 14
175.144695242432 34
176.06019366657 24
177.066361151494 34
177.164532648081 15
178.945176155618 15
179.049007464654 25
179.060546232102 18
179.14353650595 25
179.177463658886 16
180.988051379989 18
181.084456071835 18
182.094213877268 16
183.095963103079 26
185.051969506595 17
187.037641479211 19
190.064595194666 16
195.064403901119 23
195.074777614102 42
196.143241558271 26
197.152427082387 64
203.113489053259 39
204.079043984429 18
210.075220597646 26
210.932838240059 17
212.067467704755 17
214.177301966222 49
215.067032972993 20
216.122956092131 73
219.085475618741 14
226.945910883157 35
234.009803280895 22
243.093529546452 20
243.939111020359 33
250.9758239938 29
251.957464651486 35
253.072341454162 20
256.129297905454 15
256.150523095135 48
264.110875220944 26
264.988769331765 15
267.078496675112 18
267.204906566993 29
267.216699519608 63
269.162164782737 21
270.909211008865 19
270.98403008411 17
281.053108865445 31
283.177407681055 19
288.934898289494 18
293.944141608771 15
293.974742401005 21
295.131143162592 42
296.183578090653 25
311.208720462271 90
312.215620336288 3993
315.205697215518 17
END IONS

BEGIN IONS
msLevel=2
RTINSECONDS=299.085
PEPMASS=328.211849028
CHARGE=1+
name=Car 10:2
TITLE=Car 10:2, [M+H]+, 299.085s
50.0147188635165 88
55.0538431453629 82
56.062779713706 40
57.0684732688741 48
57.9327638916693 19
62.013203433153 26
63.0235536634813 56
65.0379598786063 82
66.0461352842451 29
67.0547307202743 75
69.0694120105065 159
70.076576632841 74
72.9368633217964 17
74.0149753427416 244
80.0575367210722 146
82.0698220991543 82
83.0851154563487 125
84.0905394381552 92
85.0280010558022 310
86.0137194323635 113
93.0642917914263 223
94.0647220501296 246
95.067195034383 267
95.0780151939326 182
95.9537804932344 138
96.0900527642942 115
97.0936785690056 18
97.1003594292766 172
97.9494269046489 75
98.1105318301466 40
99.019064382554 26
100.111447411626 119
101.039084808419 53
107.079720286591 77
109.09856718821 37
110.057063903275 24
110.999516082562 23
111.115892371648 69
112.007535457458 65
112.123010735608 41
116.597559977868 18
121.094888900624 215
122.091415128082 33
123.115259110551 21
124.12558420384 23
125.056080983798 21
127.05433466102 33
127.071081782216 42
128.038178479667 24
128.050086603647 25
128.060071941723 69
128.903205836693 20
129.014396545525 22
129.044261325684 57
129.066438088548 33
130.065435149054 62
131.064019767894 37
131.088195969857 25
131.903473389097 29
132.058068061902 16
132.080048233647 141
133.076788834473 34
133.909033166695 20
134.069100379944 24
134.093107167369 32
135.056013125859 35
135.116293107538 27
135.903656466764 22
136.059254754436 23
139.003376981243 26
140.048529221653 20
141.000537743332 28
142.080653209423 16
144.066206823338 46
144.102410301879 123
145.077389798463 29
145.969858547722 131
146.10149466839 31
147.965293191825 128
150.042328770547 20
159.089483652788 37
160.095198125077 23
162.111700317429 85
163.07205603321 26
164.139371454895 30
165.064643543831 16
166.070530616972 25
168.067866583065 17
170.043121272752 26
170.07001573727 21
172.068587390007 37
173.058533296065 17
175.070457647588 19
175.148350270093 25
176.070800709337 25
178.897521127802 21
180.98793196035 25
185.086453742329 16
190.071940982906 23
194.067905732575 16
196.120144829442 24
197.083994484807 34
198.146088838236 20
198.993984733505 32
199.157761767473 20
199.966980498573 32
203.113723512906 27
204.08588508007 20
206.095607698586 38
212.079278515724 18
213.054153703318 16
214.082985467589 22
226.951894269134 16
229.052228884611 21
240.073934133702 16
242.140655477393 88
243.145452654653 233
243.937401831427 16
251.976467238933 28
252.958401607004 19
253.141057906903 16
256.150245438412 22
266.032823885387 16
267.191997431628 28
271.021629551143 25
282.170108014234 21
284.049783324911 36
288.071702975779 16
291.557584194773 26
291.572881828207 29
292.076910948986 29
294.019428899408 26
294.082428426556 22
294.156078738065 38
294.237844395503 20
296.195768974913 19
310.203574933986 16
311.209731180042 45
311.903802711313 19
312.217453193792 5162
END IONS

BEGIN IONS
msLevel=2
RTINSECONDS=379.2
PEPMASS=344.279534664
CHARGE=1+
name=Car 12:0
TITLE=Car 12:0, [M+H]+, 379.2s
50.0154308281042 61
52.0331275525455 35
55.053905805788 108
56.0622873982466 43
57.0689119173741 76
58.0647246826284 128
59.0730772252515 154
63.0235363595981 42
65.0392727284799 39
67.0534832806632 85
69.0708804407065 49
70.078203655063 42
71.0844596007835 33
73.0052749783956 35
74.0145917539899 47
80.0574312610083 178
82.0748722229835 38
83.0842323463301 127
84.0828744255264 181
85.0294745461969 1971
86.0124733772438 43
93.0661822733017 89
94.0648928800166 91
95.0602933396851 87
95.076587149709 131
95.9530699183853 52
97.0997297318359 154
97.9466819930373 14
97.9539651837461 21
98.0135409761301 22
100.11126579052 598
101.038172154746 58
102.053409648952 604
102.066814854176 838
102.078550590779 860
102.090118847118 390
107.084725244857 23
108.081063270221 26
109.075380483975 54
109.097855825494 40
110.045673910907 37
110.07338966516 39
110.998186587506 17
121.094235101732 57
123.117320291336 37
126.045897989924 31
126.900811794039 27
127.051169149329 37
127.072603353607 43
128.047169153296 25
128.061803721321 128
128.902018608197 21
129.071353872026 104
130.072920254945 136
130.083366311898 268
130.905815331083 15
131.064185850162 14
131.072307806571 19
131.083880734216 28
131.903971681475 19
132.065958515851 20
132.08161532114 82
133.064401739869 19
133.096803366315 15
134.045353010209 14
134.067609047483 31
134.09307799141 41
136.122138179881 20
136.597217111739 28
137.903421132202 18
139.008333528826 31
139.056517457388 16
139.110109743685 21
140.051389813518 19
141.068918052895 35
141.927095860401 20
142.083061136167 78
143.054694076586 36
143.083184397577 18
144.10091758935 2495
145.078981847971 27
145.09787773894 28
145.968336043391 114
146.085276922979 17
147.966680306228 35
148.09071093729 25
149.130804109113 36
149.960179121205 15
152.064898217744 33
153.065919792901 19
155.06235297772 38
156.088734771766 32
157.04778596956 44
158.079554174633 50
158.108086019323 18
159.123924213926 95
160.095442548976 131
162.112230603023 880
163.049245560799 15
163.148753721448 19
164.061504826226 26
164.111416586579 18
165.066991904144 19
166.072868008318 57
167.083873375291 30
168.083175540323 26
168.186397827291 15
169.055548637351 26
169.082681481562 20
169.095632164074 21
170.105596095892 16
171.064333755555 79
171.077482128304 29
171.09286683468 23
171.111474586535 24
172.130646920556 78
173.09033581675 15
174.129736868926 29
175.118472714252 24
176.061138470516 29
177.054289481419 50
177.085672509594 24
179.081755457879 17
181.052457786462 26
181.158479484927 31
182.096846260716 17
183.140411672339 33
183.157273860682 31
183.173620437409 130
184.116850303762 38
185.060125611693 18
185.090166609349 21
185.131023053859 25
186.135894210684 25
186.149239165353 21
187.890178440711 21
189.077607485784 20
189.096250636689 34
190.072093948067 34
190.082963596798 14
190.108641400744 31
194.103233122939 22
194.11486788157 31
198.132770839432 28
198.1459725599 24
199.040308178367 28
199.092586550441 25
200.07708779214 37
200.087359198021 25
201.157562072029 14
201.178781155512 19
202.105859972712 91
203.11434766322 1961
204.121666412001 78
204.143161131043 21
209.113578613261 19
212.149557570675 25
213.107826550781 60
215.083304496842 25
215.097264953087 19
216.121551043287 4057
217.126520062679 67
218.085264487786 16
225.11664454289 15
226.165991711575 20
227.128840008231 27
228.123434784893 14
229.054249822547 22
230.137971749218 545
231.146299839337 29
237.092885543383 15
239.200638498959 34
240.944564588592 17
241.145804523988 87
242.077970812231 38
242.206604185978 52
242.234714803842 30
243.135610020591 35
243.154121258826 19
244.153483999025 229
245.161114315911 137
246.153602908862 20
250.997728333854 23
252.999812178219 23
254.159092249588 18
254.201997347967 28
255.158987772389 27
256.055532391981 23
256.227871131983 16
257.211694550616 18
258.168752619986 623
259.177328151898 314
271.167819715507 26
272.18535202747 555
273.193803057219 636
274.197959127881 20
283.192373976983 87
284.11059324421 20
284.198915105989 31
284.261921635704 26
285.205017196461 97
286.199889611393 485
287.209084981834 1293
288.216676953689 71
290.198512541152 17
297.213856748293 25
298.203712747921 24
298.248372792365 30
298.27198764145 135
299.282047569626 979
300.214505648638 235
301.221858452652 629
302.231436990561 168
303.140433221515 23
308.209143395707 57
309.204929029266 61
313.224956926453 15
314.232340678471 344
315.236869761711 33
316.237617358688 16
316.253066393425 49
321.132726096543 27
326.218609776926 535
327.006381285686 132
327.200997247854 18
328.247126956488 237
329.258103488006 33
335.181378369326 37
335.625341519379 24
340.247151184576 19
341.253588027444 17
342.262439616949 845
342.857510689557 45
342.871274293653 43
342.887701082127 24
343.270941758712 2558
344.017296888785 19
344.274955865822 60390
345.273555852096 23
345.280854542452 31
369.195786629219 23
END IONS

BEGIN IONS
msLevel=2
RTINSECONDS=359.235
PEPMASS=342.2638846
CHARGE=1+
name=Car 12:1
TITLE=Car 12:1, [M+H]+, 359.235s
50.0147486087744 72
52.027612390838 52
54.0217712764126 36
55.0533270321515 107
56.0609791795325 155
57.0343149453851 34
57.0685738994867 35
58.0655953219242 43
59.0721670296383 40
65.038036243239 31
67.0537791339006 178
69.0693770598919 152
70.078585970515 52
73.0073524807072 14
74.0158097261254 163
80.0586176177825 198
82.074112877373 133
83.0664562977942 112
83.0858601936548 189
83.9857087945026 24
84.0822414895375 168
85.0283609238577 1725
86.0176195143185 78
86.9832126587987 13
87.9326011231127 47
93.0603906138692 59
93.0678990490401 249
94.066221764439 205
95.0766523515237 161
95.9525568198692 73
96.0647037860735 61
96.092493348352 59
97.1007624654708 163
97.9487947996832 33
98.0698492278424 53
98.1087203547071 15
98.9843079764785 56
100.112488795524 398
101.022557318415 43
101.03624292054 70
107.080562889485 131
108.06615466886 32
109.063074606303 47
109.097355461592 72
110.05276520761 72
110.10879733427 24
110.996380741965 33
111.11770231322 25
112.007299414965 62
121.037687553007 14
121.077881227575 65
121.096206542727 154
122.095681030005 25
123.11461570852 21
124.090323427172 14
124.953411361919 15
125.081904291714 30
126.041972045621 35
126.05900619235 20
127.056640608436 45
128.060932338078 275
128.90711344241 28
129.068752468505 189
130.071980671672 127
131.05742291414 28
131.077795900593 86
131.904381712725 33
132.06067954154 20
132.080124636776 121
132.903111163807 20
133.065172001432 13
133.074924218102 40
133.098588431008 53
134.094783691364 76
134.107633385541 36
135.079429031216 43
136.044644670253 27
136.064975242193 20
136.905054114677 26
138.044125710651 37
139.002174844659 25
139.055577325221 105
139.910216736394 14
140.050969337616 39
140.060169559558 34
141.06827800309 193
142.076289981093 70
143.022282569522 20
143.066331454124 28
143.082389506218 108
144.10118531879 778
145.031469202956 56
145.060401782149 23
145.075553646664 48
145.539880148176 69
145.968425833726 96
146.068363917619 38
146.102447602459 56
147.056639803823 14
147.082118085381 21
147.965447013392 122
148.124697711678 17
149.095917057125 56
150.13649967981 18
150.531342959676 35
151.051359297179 39
152.062249814281 126
153.058871947014 53
153.071568625231 68
154.072103828735 70
155.082961353818 75
156.073607031237 36
156.089849372468 39
156.610852112414 47
157.048612397638 59
158.101682218898 30
159.093067910225 44
159.539241180281 35
160.06165607167 40
160.089450537785 35
161.06483699039 23
161.986654254938 13
162.062270401048 23
162.112960189491 181
163.148322504075 47
164.059164872295 14
165.067225055648 56
166.074926960059 54
166.157153158763 24
167.083902807155 50
168.085398760172 70
169.066049534375 49
169.098346947942 75
170.069143982417 200
170.092673594897 72
171.044414583627 207
171.074592675999 38
172.08120011995 50
172.102556848246 42
172.119612125229 15
173.060800241134 28
174.132784787024 17
175.148933558644 19
176.061843626658 22
177.0684308024 26
178.070899235417 26
179.083831834401 74
179.144580071817 22
180.050192046574 31
180.085970642139 58
181.001345973856 14
181.082471086009 27
181.157599196047 54
182.072270179781 15
182.100715444183 38
183.04216491838 31
183.06251636159 14
183.075342732837 21
183.113648722871 17
184.084379157867 65
184.112967641492 15
184.125796818581 16
185.068606701161 65
185.095107182643 797
186.094963480991 27
186.105246097956 47
186.136178402924 15
187.032864940334 25
188.045356495729 33
188.117293955951 14
190.079477930078 28
191.176895185369 14
193.077037589418 24
194.087199249264 28
194.102593111136 25
194.12813070829 19
195.038555634515 16
195.082643943225 41
196.04384411061 19
196.11916889995 42
196.132052955422 18
197.058624674934 52
197.083039114775 23
198.06342741451 40
198.09905402551 41
198.967995149479 17
199.02909183217 34
200.117750780373 41
201.044705063895 22
201.120844096835 20
201.146045282179 14
201.969742645003 18
203.114251531243 294
204.115799888386 54
205.095463885418 19
205.118404788307 20
205.9724327357 18
206.101169078823 18
206.125306923761 35
207.041705658665 17
208.075172065386 15
208.129295889089 23
209.131031481737 21
210.036305471566 28
210.134218528093 35
211.097956777851 57
212.079971265767 16
212.154212817561 30
212.894254810759 17
213.05322141384 63
213.173149237261 13
214.056725298182 33
214.084847593443 15
216.123125663396 516
217.202245342781 35
220.105181688341 13
220.119702901343 23
223.037491286385 20
223.052575254811 13
224.040173193412 20
224.148677716138 25
225.108720143674 17
226.082602715924 32
226.10617632717 21
226.164226817092 25
227.026573438905 13
227.152005318469 30
227.199676461108 296
228.032559096611 26
228.077999912144 29
228.125862900009 19
229.127268509591 51
230.051281393436 27
230.142736806112 25
231.068344359113 19
231.089726891624 15
231.144274665306 18
232.113316783609 26
233.03326534068 23
234.121957277169 42
237.179688560268 24
241.044586049838 16
242.051705036858 54
243.146686255164 86
244.153629457401 271
245.03686904264 15
245.082253458463 21
247.05298489811 21
250.141088035042 31
251.089537364923 13
253.132337081578 18
254.129502178255 28
256.148035477353 41
257.071935486975 71
257.164709147861 19
258.047042484456 55
258.168926205653 66
259.064708318291 25
260.063491618456 20
261.031743148303 36
263.179260742276 15
264.087846420037 20
264.183580865617 26
267.00446438364 19
268.053284813714 14
270.163281653925 117
271.175878086972 69
272.184867654443 162
273.067834355304 32
274.937645079236 23
275.083458550005 50
277.075430832452 14
278.081910574151 16
278.20264317181 29
283.171868143635 17
283.188833427475 42
284.183721363597 65
285.118445017747 26
285.190820456099 72
286.039205718303 70
286.200301767657 91
288.186691390559 15
290.074450077935 14
291.077011067955 24
296.202375775687 39
296.255486900978 22
297.263999670771 247
297.954324285591 14
298.195791181819 53
299.13961308192 36
300.140871350706 43
300.217258094162 30
301.071901115462 919
303.131144966477 25
304.049953188754 46
306.192821011217 30
312.120738609237 101
312.163125747806 21
312.213875946931 34
312.617388484324 59
313.22511648946 37
314.094789429088 28
314.2298084305 16
318.062759888666 22
318.089775422876 108
319.0756658793 234
321.105773612754 35
323.083176900182 15
323.121070342118 16
324.027283220959 16
324.202540473726 247
324.225251597834 39
325.176460323756 206
325.201984909737 66
326.232572948061 40
327.065875907603 42
328.239131273744 30
337.087168199415 38
339.119690414461 14
340.247046813559 162
340.826110056725 43
341.214798914821 29
341.255087670782 670
342.092387330058 226
342.239883339817 14183
342.255932795542 19679
342.881609539806 40
343.049126121687 28
343.238423342441 13
344.226813019763 18
351.149372208301 23
359.11634558847 69
360.098396062518 150
1258.07115518963 23
END IONS

BEGIN IONS
msLevel=2
RTINSECONDS=420.465
PEPMASS=372.310834792
CHARGE=1+
name=Car 14:0
TITLE=Car 14:0, [M+H]+, 420.465s
50.0155212565228 165
52.0285943186633 33
55.055193277515 152
56.0623202440649 46
57.0707406720163 120
57.9361411142474 15
58.0655264872889 106
58.9835641819825 15
59.0718365182304 43
62.0162550214409 22
63.0238906317756 67
65.0389614586977 51
67.0542620238901 60
68.037693658148 15
69.0705955657451 128
70.0786466064145 39
71.0861001820925 31
72.0563300450366 31
73.0071128731209 48
74.0165527186035 164
80.0587533949391 139
82.0452666231328 34
83.0869572978307 87
84.0801783471063 118
84.0887680054587 232
85.0307071668249 792
86.0157613466688 73
93.0660321072462 180
94.0658508279057 181
95.9520286993162 83
96.0551877248616 36
96.0850842138161 21
97.1013135233228 160
97.9507316502795 76
98.1024261934216 46
100.113178762536 266
101.039642536841 102
102.091607836804 49
102.64492392406 17
105.941552988856 16
107.055949151951 91
107.081658436871 76
108.089120536682 16
109.101064674976 72
110.044970637057 46
110.104729779695 27
111.054219866115 26
111.116290048342 19
112.006221788092 28
112.068705427874 52
112.123005699459 18
117.627214773057 15
121.097047049801 84
122.101978152326 41
124.093859009292 16
126.041533636244 23
126.903944426379 29
127.058505338249 32
127.075370858835 21
127.099011511115 24
128.061862449393 79
129.043495499905 33
129.051197586903 52
129.068164238881 45
130.065694722278 44
130.07467801258 136
130.086593716025 48
130.904975381924 20
131.063664064265 35
131.076925402544 62
131.907449710037 21
132.056297040963 20
132.067826644447 49
132.081609985335 100
133.07593174796 53
133.097477496908 25
134.015345704138 32
134.056678638845 33
134.071458920479 37
134.095706925675 45
134.111697048733 20
135.116794743496 33
136.122286429742 26
137.057009261921 23
137.132621549099 33
138.137098043148 17
139.016257531706 20
140.044948499241 17
141.072444718977 27
142.082929379733 24
143.061241547422 15
143.084912868159 32
144.102564505602 604
145.074435630992 46
145.96932326848 182
146.106089134589 36
146.968875521971 20
147.966010239699 105
148.096469859078 20
148.969192950807 19
150.61074137516 82
152.064668679329 31
154.066490455398 31
155.102407049558 20
159.087029040525 26
159.122995718477 32
160.096400292455 48
162.112320573122 196
165.070603168839 47
166.077082142509 22
166.100587930998 36
170.056009504167 15
171.066454168927 31
172.133874908032 45
175.098170564949 33
175.147419312499 18
176.081553265625 30
176.148808355269 23
177.088594667025 26
178.09540783329 19
179.100325819935 37
184.072881312208 30
184.084507553611 20
185.082698153381 22
189.009631660718 17
192.074192375385 21
195.101597031455 17
195.140081712238 19
197.09985618564 15
199.096271294284 25
199.879599659147 17
200.092238810373 17
201.130207285938 27
202.105439152988 42
203.115541583056 706
204.015469862681 17
207.140097348229 62
211.204788817653 56
213.115191204373 37
213.151340426608 15
214.093106831243 22
214.182138337637 18
216.123179816782 1048
217.131492617571 24
218.20065919887 15
219.064593169678 29
222.15919630341 31
224.055726408735 21
229.086243308588 31
230.138374885396 156
231.098886050863 29
231.150320339642 17
241.145217898261 23
244.130028248982 23
244.152021311081 75
245.159982876924 37
256.22664786511 22
257.130268853561 31
258.170053214649 163
259.180303052354 31
269.97690332976 21
270.234657851937 15
272.187085521615 180
273.193680136041 87
277.213701115945 23
283.210075579986 15
284.098869723474 41
286.200779548914 236
287.207306454791 136
295.224615229768 42
295.241234968857 44
297.26304862531 19
298.197162929708 15
299.189990257022 22
300.214547037244 125
301.223111868648 365
303.231694306375 30
307.207198612993 17
311.22000845639 33
311.973574639444 16
312.029082446751 16
312.287926699707 20
313.226679302051 15
314.231498532556 90
315.240454636404 286
316.24492883083 32
319.228235790333 75
326.301530406605 48
327.312092450305 203
328.246029660626 46
329.254348279942 113
330.265629483243 33
331.042825754964 28
331.187170358315 24
337.232121902647 33
337.251211585791 41
337.269459004202 21
340.194079418568 17
341.200937024889 19
342.260799274658 69
343.275172820217 41
344.281921659981 25
347.14879957254 17
351.176333260221 36
351.193431307806 28
352.191581309879 22
353.183482397761 19
354.164289624321 17
354.215276122311 52
354.244377898252 33
354.270726699453 46
354.301314409106 16
355.182416577549 34
355.247807636744 73
356.068072964635 35
356.27943443724 29
357.170804700333 16
363.68617545242 26
369.285119355366 17
370.293064457479 280
371.301513253592 822
372.21766595045 18
372.305243052858 16441
373.1684373655 40
373.19201793033 30
373.313351751439 29
END IONS

BEGIN IONS
msLevel=2
RTINSECONDS=399.105
PEPMASS=370.295184728
CHARGE=1+
name=Car 14:1
TITLE=Car 14:1, [M+H]+, 399.105s
50.0137805337664 31
55.0535524608641 86
56.0617963913062 33
57.0301040765857 14
57.0683717983727 40
58.0646656331419 48
67.0531767428206 38
69.0703326737837 58
70.0767041320943 26
75.0094066367324 18
80.0575642973547 16
80.063933099295 25
81.0334788952646 15
82.0418778879838 38
82.0638242315131 14
82.0761540823501 68
83.0851488598611 129
84.0816867671019 93
85.0287721729443 1322
86.0636420545402 29
93.0699029102861 65
94.0655839296559 29
95.0847790283318 51
96.0574731858105 25
96.0997257161607 14
97.0652930026887 29
97.101493169458 59
98.0957157116527 40
99.0774166841936 15
100.111721640558 448
101.040777236498 13
102.091185900504 601
105.054723699178 44
107.083980175336 30
109.060601946436 26
109.098910070248 33
109.107215016111 24
111.115541329068 17
112.12326498942 23
113.058285977984 14
117.610041727058 14
121.101288305351 58
123.078761430276 22
125.095867228503 24
125.130628344252 25
127.049788858111 13
127.07397337871 19
128.049431095757 18
128.061074957923 79
129.043989816086 21
129.077779443014 40
130.069518062264 38
130.086294690274 53
131.085175592392 23
132.080328779753 19
133.062855065864 15
133.099064541797 23
135.093731786351 34
135.115331449349 48
136.06006243012 16
137.094461828156 20
137.129207332363 14
139.108142926667 19
141.070283505668 19
142.085712218206 51
144.102163638309 1317
145.101131961444 22
145.968674328474 53
146.079744528928 37
147.077489350285 27
147.966026616417 22
148.0964664689 20
149.082389324975 13
149.097629833819 15
149.132967324249 13
149.95816920212 23
151.074087474165 24
151.109565649017 18
157.049450179256 77
157.119478644846 36
158.116017094967 14
159.124406497898 57
160.094570576391 49
161.096938583521 21
162.112688378068 295
165.072704199166 18
166.169347397318 26
167.106874733071 27
171.130163095506 31
172.135893111425 30
175.093179588535 14
177.085195469735 22
181.123239412351 19
187.110595467333 14
188.084840548169 13
189.123447297245 27
191.178074891632 56
195.101612867731 14
197.080238184334 21
199.095170843465 15
203.116101517499 310
204.121998130012 92
207.172561414449 16
209.11590921567 20
209.189324458672 43
211.091078287345 13
213.111396097824 32
214.10999839418 26
215.105436281627 15
216.12279304482 1187
217.128503335443 16
219.136383932114 22
224.201850333409 18
225.110517050315 37
228.064442574431 13
230.137384043483 56
231.142974175361 21
240.193997344344 24
240.211093886776 16
244.1529446266 39
253.142951800135 31
256.153046018883 63
258.14872113779 23
258.169593284747 221
259.179876235976 28
268.232928372621 19
270.171459501783 81
271.177711832753 156
272.185595782281 268
273.189197991052 49
281.187834666893 26
282.243519488199 23
284.185199405789 128
285.193880127649 16
286.201525800942 199
287.209094289895 52
289.214708451335 16
298.20015096301 31
299.2039475901 61
300.216711702217 305
301.22036208077 21
311.222782573602 42
312.203958541376 22
312.220383406106 39
313.227217299783 34
314.23143294582 154
317.181132032043 23
317.212098401928 137
324.286631009702 38
325.297044936174 368
326.229268035518 79
327.237084727352 40
328.249658367006 65
334.213421916441 14
335.220551481341 149
335.241776562568 33
340.248011301802 60
341.253926039221 25
352.282276576989 24
353.239299828001 27
354.262380677023 40
355.276499460495 17
356.274739721529 17
368.278573478852 234
368.761991093104 24
368.780551462718 20
369.28662661271 627
370.260619006661 28
370.294176404053 24959
371.13444360026 21
371.291821184654 21
END IONS

BEGIN IONS
msLevel=2
RTINSECONDS=358.14
PEPMASS=386.290099348
CHARGE=1+
name=Car 14:1;O
TITLE=Car 14:1;O, [M+H]+, 358.14s
50.0152363681463 83
51.9400733538798 27
52.0296674369024 43
54.0211303558546 13
55.054140285749 144
55.9323324514821 12
56.0623970102892 55
57.069781340023 73
57.934322006164 11
62.0143104577864 11
63.0178016828351 11
63.023061939433 19
65.0373223590336 19
66.0458870078422 32
67.0544740967529 155
68.0557354341724 11
69.0693345300285 130
70.0763318429578 47
71.0859756167753 11
72.0514996034841 11
72.935844018565 22
73.0062805229846 32
74.0153991387386 203
79.6896931342562 11
80.0588328293139 279
82.0445774502604 82
82.0575690689967 11
82.0739838699068 49
82.5829138756445 11
82.9447684144484 11
83.0854443068704 186
83.9121034046466 10
84.0903858857034 108
85.0277047243369 116
85.1013630010926 11
86.01445012111 181
87.9327082200748 16
88.6760894907121 11
90.6824115510862 11
93.0656083846365 129
94.0644447515686 107
94.070572417509 36
95.076818197699 179
95.0823340281509 153
95.9531885850954 81
96.0540182155326 30
96.0696713492524 44
96.091572060016 67
97.1003394839241 101
97.9489519225522 53
98.1001623533837 11
98.1085165571888 35
99.0153403223994 40
100.06035384993 18
100.112648953035 30
101.025595671799 11
101.038646696809 66
102.640625151855 13
104.655084534452 19
107.061881942933 24
107.078488604882 39
107.941389212092 14
108.047638573072 11
108.061112425188 29
108.079048015852 28
109.100368662944 46
110.043650218728 15
110.064708913137 11
110.077027778974 11
111.001361275967 11
111.118490391734 38
112.006344783225 48
112.124252259174 32
114.632031378754 11
116.604745651156 11
118.867768016063 11
121.09735448999 152
122.071889662434 11
122.112433852722 28
123.115197612025 11
124.019065981007 11
124.081289129142 36
125.05505120348 11
125.129000198522 34
126.046300799549 27
126.903138105554 24
127.053422347268 12
127.057971387443 11
127.071747472913 51
128.050471894104 44
128.063754354838 83
128.904087959165 45
129.046577433727 40
129.06210066375 70
129.900914162984 10
130.052474166355 42
130.066708315905 66
130.083577066058 11
130.90370809042 27
131.04667818306 43
131.061691429427 36
131.087764411381 26
131.905090403781 16
132.065554594441 46
132.078270455858 76
133.064388943295 41
133.082660517537 34
133.097056110425 16
133.904159165826 12
134.019185584628 11
134.043824192009 11
134.074413197204 11
134.094558463912 36
134.103751177218 44
135.048038744299 31
135.063632597918 11
135.079808225067 28
135.116434581799 34
136.061272732705 11
136.092442275865 11
137.000577111561 11
137.055103443181 24
137.132816114294 23
138.092772873957 11
138.131545339207 13
139.005703906791 31
139.055534243136 25
140.928496060352 14
141.070057800222 31
141.930700488795 19
142.082173062248 33
142.117967563932 11
143.055885917345 18
143.073581738108 28
143.084777729607 21
144.067717139729 15
144.083395110035 63
144.102526264258 38
145.058416380746 12
145.07181751267 11
145.080588726603 14
145.092296436495 47
145.968656214111 243
146.072089895056 20
146.973101466189 11
147.089187627759 41
147.116011818991 23
147.967274905057 66
149.093684823988 11
150.017482397075 24
150.05942019548 11
150.06661207074 11
150.142566522599 22
151.071706613813 29
152.062808445687 22
154.062463792648 55
155.064515465485 15
156.067511672609 33
157.100581403081 18
159.106941200645 11
160.054388857102 11
161.048417530114 11
161.05959340894 11
161.083286247541 18
161.132545500661 13
162.04832595954 11
162.072644662091 18
162.112853519756 76
163.055077228049 11
163.070897479252 17
163.09162582851 11
163.144772655267 24
164.079228649236 11
165.070326774652 23
165.088270868917 13
165.123104986657 26
166.06263824815 11
166.074087258854 37
166.16886223607 15
167.030733494954 11
167.054174500605 15
167.07145103494 26
167.08453211419 11
168.076605257335 11
169.083289510352 25
169.121923703553 11
170.069365500322 27
171.0917098676 11
171.115786750069 19
171.988475106204 11
172.052000651747 11
174.062932168494 11
174.091979563658 11
175.082975050303 11
175.106511976292 30
176.104601544818 13
176.116710782364 11
177.11149091532 11
177.160609124431 10
178.042480001826 11
178.080083701953 17
179.062172035822 14
179.141867973148 11
180.987644488714 15
181.070236159905 11
181.087689619283 27
181.129491157357 11
182.071526182288 27
182.103902133373 28
183.039705113147 11
183.07048501606 11
183.102623071292 16
184.061969521189 21
184.069723473456 22
185.110675641899 11
186.068618609263 19
186.120493074599 11
188.132766370694 13
189.075885532181 19
190.032418420748 11
190.069709992324 15
191.005312613271 12
191.077081915008 33
192.095719831174 15
193.088559176908 18
193.099696005936 11
194.092364896991 22
194.959819282265 23
195.136609006541 11
196.063638488706 15
196.112736774954 11
197.133542960659 11
197.887830858904 15
199.051590617672 11
199.101291699718 11
199.132512848838 37
199.15143570138 13
200.034284341555 13
200.064436751092 11
201.060544088099 18
201.076731313207 11
201.12668456424 11
201.967262329189 19
202.913452836351 11
203.116500523758 37
203.137432898327 11
204.133136407738 11
205.107310597823 11
209.068849626084 31
210.072526366352 11
211.079678914872 13
211.109800080672 11
211.130254358934 19
215.092527193891 27
216.07957025764 10
216.118861080277 16
219.076129070069 11
219.205406649494 11
222.053693079441 11
225.113011154442 11
226.167805501764 11
227.077267453257 18
227.106672480195 11
228.111823758402 11
228.177740169585 11
230.002705642081 11
230.142960490584 11
232.093128654405 11
232.118503214116 79
233.119476282354 11
235.129658073256 40
235.143212197276 24
235.171086644734 11
237.256552954168 11
239.131016690536 11
241.06868450099 11
242.096397836925 11
243.109133329649 11
246.149166837628 11
249.145631002923 13
249.988203965778 11
250.136745844034 11
253.072483265039 11
253.993267448897 11
255.110331961117 26
256.066203337449 27
257.120200238955 33
260.106697222789 11
260.148372287235 15
262.082245886378 11
263.201737428105 38
264.058113333827 11
265.150852853252 30
269.106083233013 11
270.152203827199 21
271.102161361494 11
272.152375402319 18
273.182493826848 25
274.161546512735 22
281.061526669292 11
282.059432533592 18
282.087456863162 24
286.267488311869 11
287.199486357299 11
289.185323421236 11
291.074074195595 14
291.192767864971 27
296.184581066378 11
297.185240567702 19
298.122095894811 30
302.194393560612 24
305.220880529327 11
309.204614359797 11
313.115788403802 19
314.078144154788 11
314.184799898577 11
315.197641332604 81
316.206878353721 24
321.199662193913 11
322.118349772824 11
324.173677011924 11
324.202746408511 11
327.009488075781 34
327.212429227484 12
328.208969011737 18
330.217495475126 12
332.200810974471 12
333.204993897615 125
336.225624562361 12
340.176865022562 12
340.201576019942 12
341.292440978979 21
341.329753120052 10
342.175237785138 12
342.225467024758 10
344.241744310635 12
345.211478096219 13
345.221423742928 12
350.197986469277 24
351.214414144808 489
358.288635242383 20
368.159379722951 12
368.173199216988 44
368.209034873174 65
369.227432293637 89
377.219222571492 12
385.054406707261 13
385.212974797279 12
385.280950036571 55
386.184605263263 62
386.200366947064 22
386.27289784918 2053
387.171439944392 12
393.207588862035 12
419.225819928491 12
END IONS

BEGIN IONS
msLevel=2
RTINSECONDS=378.255
PEPMASS=368.279534664
CHARGE=1+
name=Car 14:2
TITLE=Car 14:2, [M+H]+, 378.255s
50.0153565841745 25
53.0381114769309 51
55.0545494330569 174
56.0613551442546 28
57.0316885206225 154
57.0711146711346 54
58.0659620172218 162
59.0724031670221 213
62.0169909892978 26
65.0392855974524 64
66.0454184149489 102
67.0544815136702 610
68.0619108721557 24
69.0706896358802 47
71.0846243607812 136
72.9375345930571 30
74.9622859926469 22
76.0187393870141 19
80.0527032198663 139
80.0612149670771 116
80.5537890484011 28
82.0760350749418 90
83.0846847642099 112
84.0823598112188 267
85.029109670142 6205
86.0165087525353 37
86.0600495771275 48
93.0694822902419 338
94.0511952482072 40
94.0612829035242 31
95.0728388878419 182
95.0841696280526 614
95.9545107262849 19
96.05326858123 38
96.0906928214532 94
97.1005323242426 109
97.9500095549721 48
98.0982543688256 37
100.11329961805 1464
101.037614048442 42
101.047878219493 19
102.091350482355 1932
107.084208647317 207
108.057407462211 41
109.099635296497 261
110.109875612192 459
111.115112741173 18
112.009169436799 21
113.04515244727 117
117.737706640962 22
121.098747465688 115
122.074770865277 35
123.079577915512 35
123.117396199074 248
124.106228352507 20
124.121827827903 28
125.09285959981 33
126.045223643784 26
126.054703008238 41
126.600567195965 39
126.902368937508 21
127.054626134843 37
127.072768567388 66
128.050160318983 32
128.062775417057 80
129.073712764892 200
130.068918319536 70
130.084970428832 268
130.901760560918 17
130.991377271523 20
131.069777498049 58
131.085865826789 65
131.90438315979 19
132.014263578428 16
132.059870693347 48
132.080618968183 123
133.046949196322 25
133.067021938345 20
133.100779488991 221
134.065925410008 16
134.077550227321 40
134.095506770278 60
134.109929976041 28
135.087362686324 68
135.115646216515 48
136.121682196069 16
137.096912975171 56
137.131885964818 22
138.066521973518 23
139.005920514036 37
139.056713326827 27
139.115814510108 15
141.072229784564 15
141.586353332788 54
142.092078441437 683
142.593538874956 32
143.086691585039 30
144.103530398306 3952
145.098574398209 61
145.968694632971 83
146.080431028369 49
147.115689705004 134
147.965948883435 55
148.094589912214 14
148.596832459859 111
149.099840079913 295
151.109939891886 56
153.088816636039 40
155.100956658864 66
155.60252914781 64
156.106375418231 96
157.049090322439 358
157.087596177807 32
158.118194877347 16
159.122346556569 50
160.099835251113 176
161.055481763168 31
161.109412011047 16
161.133081248931 34
162.112439741688 1456
162.612701564509 99
163.114903347567 96
163.131386906192 46
163.14589138826 99
164.065157022678 29
165.091255011394 54
165.12984395525 24
165.162738278845 36
166.077871864585 30
166.099242135297 16
166.1349790702 14
167.084258602604 33
167.096405996709 36
167.107840492263 16
169.106757227566 22
169.619689316938 90
170.091597591379 23
170.115008528451 35
171.066669843441 31
172.106983070936 35
172.13314904189 177
173.045715659121 16
173.080315796036 23
173.133813914328 20
175.063210620651 26
175.150062913435 53
176.057192696793 18
176.627669613685 33
177.062393161448 21
177.091470992918 49
177.164276891853 20
179.055344956591 26
179.104421501148 38
179.125892272876 40
179.180606091556 28
180.075111898268 22
181.086643424037 28
181.10699693003 45
181.123765408236 54
182.127821383557 18
183.066722230983 38
183.633659284952 63
184.073700046568 26
184.139425912711 486
185.085124440308 31
186.077384294901 16
186.1131923956 14
187.117880153182 22
187.148961280812 29
188.059249466156 16
188.093441253667 40
188.152695829714 32
189.163950055512 699
190.104821533577 53
191.107499614882 31
191.178210604472 20
193.117262153481 24
194.125251480523 21
195.130716043008 40
196.142664563051 22
197.083970113975 86
197.099489979024 16
198.099065832867 43
199.097097893783 52
199.112653402281 55
200.089757499217 21
201.090913602683 47
201.105208297325 31
202.104787991579 78
203.116214214028 1488
204.122837702514 205
205.123740790063 31
207.173736425487 231
209.083395219664 16
209.153502115849 21
210.086192163677 16
211.098000264528 101
211.117081437583 36
212.16449288733 293
213.110021877991 32
213.125286515914 25
213.165496285266 16
214.131942314628 27
216.12307832046 5679
217.128376498503 189
218.136593503996 18
219.106998688924 14
219.136275346853 44
221.040150171186 20
221.133808950837 29
221.154343737264 33
223.099628745115 38
224.103444004312 21
224.137837547753 15
225.112552785696 109
226.178130102364 32
227.100498369195 22
227.130217429339 26
228.125281272917 26
229.132088368708 60
230.139633988025 252
231.142010284278 129
232.108930849765 16
232.151947565759 22
233.119550451023 29
233.159092983099 17
235.169559167478 22
237.113887525162 53
237.146114999808 30
239.127905734726 32
240.128409827674 20
240.195428053116 18
241.129937182335 17
242.137506820922 66
243.144922260718 15
244.155272665318 294
245.160253335041 170
248.996336065148 23
251.128873475577 54
252.132476734039 14
252.165172050132 27
252.196113945465 39
253.140971370007 37
254.142257313068 19
254.163219766488 16
255.142932824663 37
256.154481837653 371
257.131357221718 19
257.162874861341 133
258.170118173905 4072
259.180191178155 30
259.630534871795 23
263.200793149994 15
264.209065086602 24
265.137458894963 19
265.20691687576 41
266.210828011247 84
267.154514048953 16
267.21719496379 46
268.152983405373 36
269.163004307513 57
270.171418691248 490
271.178558932227 469
272.187881888912 467
273.18910569335 17
279.164090183838 41
280.223938673584 46
280.265567886983 17
281.043737901399 25
281.055794715747 46
281.229157993002 37
282.165279288009 54
283.180724040726 54
284.185869302564 473
285.192616902287 134
286.200971050262 62
287.203068542344 14
291.198646515841 17
294.243291315434 14
295.213795585449 19
296.186580814042 167
297.193866912894 122
298.203353426038 107
299.159741289668 16
299.204674447288 50
300.211382900146 34
307.172725857935 29
307.19915183485 14
308.195447197187 39
308.234314083897 35
308.25885145362 24
309.20827107434 51
310.201698929566 606
311.209352261341 308
312.218814641218 68
313.224001933631 66
315.197225294281 185
322.274113879596 165
322.88698678582 22
323.283412270434 2220
324.218577681395 250
325.226529504519 63
325.246471103363 16
326.230327546091 14
327.153833652998 20
329.62783857208 31
332.209857708661 21
333.207738611351 599
337.231548186415 22
338.231568066685 159
339.23960118087 207
340.24802619699 43
340.28191108356 39
347.641127238668 38
348.142543057883 42
350.21747907098 127
350.237134490235 52
350.270741932831 36
351.217322047427 238
352.249132734803 209
353.255569289768 293
363.502927846858 39
365.261295015331 29
366.263099141274 718
366.777938435675 59
366.813570467723 38
366.966138022362 72
367.272248721574 4256
368.277049222799 110149
369.286098876938 41
369.545520818959 33
369.815482592048 14
370.76236997751 17
370.849638054157 34
END IONS

BEGIN IONS
msLevel=2
RTINSECONDS=342.03
PEPMASS=384.274449284
CHARGE=1+
name=Car 14:2;O
TITLE=Car 14:2;O, [M+H]+, 342.03s
50.0153435214809 78
52.0287352930462 38
54.0470806305795 39
55.0545494660224 83
56.0611780274876 25
57.0702112573331 127
59.0472740666491 20
63.023679081975 44
65.0368161861249 45
66.0451383892518 27
67.0537418235572 158
69.068618460499 158
70.0776065570274 66
70.9562124794158 14
71.08458418299 18
72.9367560897363 28
73.0075429002394 44
74.0157459182627 171
74.9624650219642 17
80.0561151760386 167
82.0486651258155 55
82.0716347193948 111
83.0489849878 68
83.085079445519 196
84.0894203287352 62
85.0288758024699 315
86.0131624065971 113
93.0673132901443 137
94.0647440220578 109
95.9532770176273 128
96.045140376021 31
96.0534042284912 86
97.0993611733128 196
97.9492451401403 152
98.103359979224 54
99.0454000427875 50
99.0825592223693 18
100.110984595279 104
101.041565140987 62
105.044310280755 14
107.08083315495 64
108.082310713867 54
109.100426716167 79
110.100623094771 18
110.110374355311 19
110.999426158533 19
111.057887029142 45
111.115052058632 39
112.009906511912 22
121.096660181333 168
122.06680908677 24
122.104898218296 23
123.08931955834 39
123.113083878451 34
125.061104472043 34
126.057227980191 23
127.072896501734 66
128.060994555749 32
128.904952511009 27
129.04985791151 53
129.070640772703 19
130.06111743453 114
130.906560036894 28
130.990871934557 16
131.057401646381 48
131.067536473444 53
131.077658293143 45
131.90326844457 34
132.054226679354 24
132.069640128395 67
132.081338506171 86
133.06555704692 64
133.076324788087 54
134.070228685225 28
134.094036081263 25
135.053993961116 18
135.081747599722 48
135.118569993519 20
136.041556029356 19
136.121782244592 15
137.057541382457 18
137.130780203653 27
137.902379667547 23
139.003541577581 34
139.05359022314 23
141.052345482413 31
141.067571025896 15
141.929677459086 25
142.066196079378 25
142.156577213106 20
143.06043408127 15
143.081809464092 21
143.101551420781 18
144.100313878086 189
145.072672845597 16
145.967418438998 102
147.071373216223 22
147.96716245362 101
148.092347426377 43
149.963075889968 22
151.076502741604 16
151.146580744696 23
154.06704492452 15
154.905331625982 14
155.08516351109 16
156.109926060317 14
160.097908370995 21
161.132253237711 31
162.093613828756 21
162.111249076199 97
163.072439591897 15
165.04486638189 25
167.068720299381 26
167.083865994883 20
169.075129022898 18
169.100625889491 20
171.063533588862 21
171.100936036931 49
172.081264352086 14
173.044782139544 18
174.082135374634 18
175.141852825714 57
176.071621471964 21
177.126053361592 14
178.073819479573 15
178.085004503655 56
181.047620571717 19
181.066591002022 14
182.085215445288 40
183.039781326907 26
184.069763442265 42
185.094451509836 20
187.087778368402 17
188.051073992718 15
188.063638155091 17
189.070782376723 24
189.887112854227 15
190.09855815787 14
191.052374847367 19
191.089948431207 22
192.155168774944 22
196.09974242565 25
199.032184996284 15
199.14697123471 20
203.113881836162 87
205.081994278195 26
205.118946032529 27
205.155571425912 38
206.08271006842 30
207.079198534268 17
209.078755212117 25
210.100310028765 25
214.076125171875 14
214.126970491825 20
215.104864836178 21
216.074725834885 22
216.122619711619 20
217.117754791427 32
220.083975647875 14
221.111531014277 32
222.08584237737 33
224.086576340529 23
226.076114689822 17
227.073718286985 15
231.113289984622 16
232.116703778009 369
233.123794696703 46
237.111612103792 23
239.084904465192 24
245.12799789962 32
246.131194675379 62
248.095795972521 25
250.115804129542 20
252.158936070003 15
260.15559203601 21
270.178329943642 21
274.164102480158 30
282.136941316003 15
283.089571187544 17
283.162484741335 14
284.170878008586 23
285.184328612353 17
288.183025976167 20
292.224137918985 18
296.095221408288 17
309.24793848411 18
312.175496333026 15
313.177553141677 17
314.227257127935 39
322.176455902804 30
324.877320031863 22
326.19838680235 24
331.166557575346 24
331.190305165668 63
333.199398106628 17
338.202029441273 24
339.219155480633 21
339.275171865863 49
341.191872942359 26
341.216579118818 16
343.041978983912 34
343.096885285858 21
343.228268371731 19
348.188009381571 77
348.230839918358 33
349.200088018044 246
350.203098213124 20
352.208165495656 17
354.224273289484 15
366.11698804083 33
366.142542423718 28
366.157317237841 32
366.178594446683 54
366.19830776273 112
366.226170335355 21
367.207266530155 145
367.230901771779 104
367.262952348596 90
369.249473205607 18
369.591899914604 16
375.199413048224 28
382.251709753054 31
382.623918836986 25
383.232611835508 58
383.263036282034 167
384.167126295518 122
384.232262501414 412
384.266335879267 8252
385.207843668667 33
391.195242933883 16
409.186737641705 18
END IONS

BEGIN IONS
msLevel=2
RTINSECONDS=457.455
PEPMASS=400.34213492
CHARGE=1+
name=Car 16:0
TITLE=Car 16:0, [M+H]+, 457.455s
56.0604798694111 30
57.031909278355 16
57.070029559739 172
58.0644248445266 31
59.0726733963372 79
67.0546690692193 17
69.0694314020665 39
70.0758593401733 29
71.085328510093 82
82.0659580761599 28
83.085952558381 32
84.0819809581532 77
85.0284166190098 1025
86.0343226349262 32
86.0559282780841 17
92.0620623572656 25
93.0692626025121 16
94.0731881789005 24
95.0858137706741 89
95.9548224377781 16
97.063685559256 32
97.1017044998041 49
100.112201737064 931
101.084460318833 15
102.091329417664 1388
107.084441610361 29
109.101743107465 39
110.106652055834 21
111.116457505789 26
112.07486030166 20
113.058416573142 15
116.105496030264 35
120.052867397108 15
120.081946348102 16
121.073151903334 35
121.099507435959 66
123.11563635019 25
125.097530630372 33
126.090043568809 21
128.049696121834 25
128.067570557516 38
129.064909283394 25
129.078262437872 91
130.086152400844 569
131.073366831908 16
132.07843433441 26
134.098782883207 18
135.117006527359 51
136.597326375239 23
137.133182671912 32
139.111977241912 18
140.050030999597 28
142.084419760238 52
143.606940235197 24
144.102233124669 3905
145.045201626908 15
145.072334853602 28
145.968678248558 40
146.081354131073 69
147.967210547191 23
148.096976935361 149
149.131931683499 26
152.153974627857 17
153.125823942214 16
156.101759065364 19
157.049970389313 65
157.619095188229 55
158.119697666091 36
159.12627889007 57
160.09677496119 151
162.112887863374 1171
163.054791671886 24
163.621425601128 19
164.626232794617 22
171.126251124437 30
172.132377289096 89
175.147114828144 15
177.162588353178 23
177.669121412019 32
178.14012347608 17
181.159794168614 16
185.078109007685 19
185.151507706461 20
185.650204503347 23
189.098270584743 32
190.105210626062 20
193.192442617745 27
199.09591872612 25
202.081472390204 19
202.107497026867 75
203.115171565009 2014
204.122539954248 114
209.185887206445 31
211.166081551789 20
213.111777374558 39
214.181856214616 17
215.117436797928 15
216.123128275732 3529
217.133782649983 64
219.211788501458 20
221.225746149314 35
227.12955980147 42
228.19713942257 26
229.131641228291 25
230.139321723816 565
231.144696073347 30
237.219849549533 27
239.235531015735 181
240.105129992486 18
241.130168325574 15
241.144156711092 43
242.216415430672 34
244.154364676326 226
245.160601947043 100
255.15704407597 39
256.156375667555 21
258.170048673455 712
259.178963027772 82
260.188510333486 19
265.274410863106 16
269.174107250251 30
270.167643017592 56
270.24408556283 16
272.185226877267 540
273.193528667012 125
283.185369308788 21
284.182004828401 15
284.259065890937 24
286.201213862147 646
287.21010864433 151
288.214133110712 19
295.263059818174 41
297.204650098228 19
298.197406332825 24
298.307343869075 18
300.217298665115 657
301.223969036542 314
302.229575600597 22
312.213405732939 19
312.327703315589 19
313.221482571804 32
314.232588306994 859
315.23995788694 639
316.249667352112 51
327.238220384868 50
327.886200421752 37
328.221976229657 45
328.247887026785 472
329.255384388164 983
330.263898209447 103
338.299666216352 23
339.254398873997 47
340.317453718789 27
341.268197607986 94
342.264351243506 286
343.270733992695 521
344.280084573612 104
354.334705870705 110
355.31417963397 40
355.344070831474 800
356.278473103263 249
357.284306228579 187
358.295620269487 91
369.288411002045 29
370.294254596183 247
371.303406439724 48
372.325968467344 30
382.330514865675 36
384.310284093006 153
384.342925169016 24
385.316790154148 29
396.306330864211 17
397.316861778602 27
398.32568645815 1375
398.706675234091 33
398.89015455847 32
398.906590812319 75
398.927552857562 48
398.94884347916 31
398.966158816455 64
398.991965157252 29
399.333928498233 3166
400.341752765544 89122
401.232539387195 25
401.340280790221 39
401.509432560006 18
END IONS

BEGIN IONS
msLevel=2
RTINSECONDS=418.485
PEPMASS=416.33704954
CHARGE=1+
name=Car 16:0;O
TITLE=Car 16:0;O, [M+H]+, 418.485s
50.0143862471151 98
54.0201915278738 33
54.937881077106 25
55.0549906918825 130
55.9328722477174 18
56.060793886845 63
57.0691425978263 101
57.9328505488009 13
58.0661299234784 22
59.0733099311645 65
63.0228359944502 39
65.0395045714153 62
66.0466591239261 38
67.0551616268562 82
68.0601777508029 24
69.0695691488316 146
70.0770782796487 84
74.0150406740801 337
80.0586465734456 221
82.0725326660087 112
83.0857940678066 300
84.0842138560156 115
84.0906147960805 93
85.0270891784117 368
86.0158677906028 124
93.0678104794291 182
94.0670847006402 242
95.0562913769553 80
95.0747013360849 184
95.0841824608394 132
95.9538134744185 85
96.0463494127841 73
96.0898475548131 63
96.9300178017901 16
97.1015549035492 161
97.9488208422454 82
98.1085432358845 33
99.1192948269872 15
100.112040687491 135
101.038582743194 37
107.082687303161 85
108.08796895497 36
109.075157950278 17
109.099539740136 145
110.049230292122 26
110.065589948827 46
110.106442635042 26
110.974346496064 19
110.99641638621 64
111.115877714582 48
112.006883054051 38
112.124748880966 68
121.096887654882 184
122.104208238313 31
123.055045097708 47
123.119894441563 33
124.127167017526 17
126.075977060448 23
126.904843570122 24
127.071706816784 31
128.046260043246 19
128.061575308927 106
128.905707642319 21
129.045282449226 104
129.064335407966 52
130.065255550742 91
130.905642841739 17
131.06311059989 42
131.084299936229 32
132.069216385241 43
132.080057622484 87
133.077367332956 112
133.082692589126 40
133.097641900591 25
133.903972219395 22
134.084160175412 22
134.108016061544 34
135.098297042586 33
136.053461454912 24
136.126724622597 17
137.1323159801 20
138.039546470453 25
139.003415544803 60
140.046653624527 32
141.927774897263 42
142.072344240431 15
142.084055393157 35
143.058663500828 33
143.084474874587 19
144.100635923123 373
145.052860877767 32
145.077492788179 52
145.968479894156 182
146.054002287799 26
147.078360336624 18
147.118447599763 26
147.966611890804 51
149.131331949354 25
149.964245093949 49
153.071475702345 13
158.104412619482 36
158.962223609435 19
160.053169099062 13
160.083072242448 29
160.096009158981 41
162.112797789709 384
163.056202630456 29
163.986490506134 21
165.068437656017 33
165.091544049331 37
165.110399227526 21
165.127182769481 24
166.063137779235 29
166.073236949331 30
167.036958659025 25
167.074482365378 27
170.047414410597 29
173.050831640371 30
173.10425105425 20
175.044325007682 27
175.147646232214 18
176.913908276008 13
177.065182922987 31
178.046340203956 17
178.073223416046 29
178.086021971374 18
179.036420475679 31
179.07395090556 16
181.044238983379 19
181.059809285134 15
181.068868637746 32
182.043949930924 24
182.187503615729 14
183.066251537505 15
184.074329133865 63
185.091295389746 44
187.087779630981 22
187.90404465847 13
190.105745031966 28
192.079451347409 21
194.066472364919 24
195.118700880031 18
196.124078070145 13
197.107013040474 38
198.021550922486 24
198.054191897728 19
199.97130891217 15
200.004494425671 22
201.162286206101 20
201.97753431869 14
203.114941915386 413
204.121598312611 40
205.090138279201 31
208.113298882773 18
209.011990752069 20
210.110331276814 30
212.028236280345 13
212.079783862103 14
216.065876310285 29
216.119922481928 45
218.085218559098 23
218.102984252604 15
220.090438805472 20
223.12285542178 17
224.057536664969 19
224.099600865718 19
228.063100474601 17
231.133330023273 41
232.118278851036 1477
233.126666559308 24
236.058451433382 18
236.076134149326 15
237.216858527862 20
242.16870754195 30
246.130130165885 49
251.003043923141 24
258.155621711872 17
260.147675427483 21
260.168487436557 20
270.168234504875 14
274.165913500504 33
277.833154791752 23
281.05142635242 25
281.183947877792 16
286.151614834554 26
288.182959379239 34
289.173134539421 13
300.10558137964 14
300.20270569977 14
302.192682071857 39
316.211439517973 66
318.025792468907 18
318.222758363541 22
322.184798772477 17
322.670232138941 18
324.102461900772 26
326.2151110843 19
327.239828277484 13
330.228939879544 85
331.174801809019 21
331.239881353958 20
332.235221627569 19
338.185184676361 16
343.149803407106 13
344.248987290414 52
345.166022511942 16
345.252132243676 23
346.252993631182 15
352.26405500403 17
353.272923902687 19
356.135724646024 14
356.189206574539 13
356.242922943771 19
357.13083895884 27
357.181074190749 33
357.20351100661 59
357.250458610552 15
358.25600390748 49
359.265173016964 30
360.274281908489 25
371.341110150299 103
372.274235256323 28
374.169560815744 39
375.121557653548 29
375.153860668458 27
375.184325645086 101
381.260268531606 35
384.224699154176 35
385.19312479377 18
386.289864459036 22
386.711888164497 38
386.743865696325 17
388.248064249177 35
395.71057333583 14
396.203701597732 17
397.077996457755 15
398.155356786254 30
398.171984815764 60
398.196236631547 70
398.329282299752 22
399.275564621611 15
400.306329015652 37
408.222722404862 14
413.311843806991 32
414.319866748497 228
415.156691395642 25
415.184609617778 28
415.32811183951 269
416.200690414294 387
416.333752494345 8582
416.755382787351 1451
417.15864187025 33
433.336685954198 27
656.39917053911 15
728.438527446221 19
END IONS

BEGIN IONS
msLevel=2
RTINSECONDS=432.315
PEPMASS=398.326484856
CHARGE=1+
name=Car 16:1
TITLE=Car 16:1, [M+H]+, 432.315s
50.0153887530105 83
52.0303836381179 18
53.0384970069012 24
55.0542214772822 444
56.0622998557947 111
57.0340464352192 133
57.0677197129825 31
58.0644378030819 54
59.0497745408824 19
59.0720643069936 109
65.0388097720905 51
66.0437991389464 32
67.0545479535738 139
69.0708910655723 254
70.0785887383025 232
71.050165048087 15
71.0855592356786 27
74.0151802855187 98
80.056082477751 203
82.0566203020778 79
82.0738289737959 86
83.0859527155659 524
84.0836069958989 243
85.0286648046551 5135
86.0141805375264 123
93.0688604636309 244
94.0642408947166 153
95.0621696587336 320
95.0734083473198 198
95.0826724559964 273
95.9534338417552 62
96.0526424709072 86
97.0631666597542 36
97.1000681626725 208
97.9499976650691 80
100.112777628208 970
101.037865400708 85
101.04681567863 51
102.056968409647 939
102.090385589276 245
107.075842623363 99
107.083215126988 103
108.056785466651 27
109.101401484797 151
110.070807432866 19
110.103218461925 52
111.077972289855 67
111.116428075023 81
112.007698797033 34
112.122878570166 21
121.097733721165 294
122.095439872855 22
122.106848733108 44
123.082098092045 18
123.114408754996 57
125.055260427015 18
125.097639774536 41
126.072475075875 23
126.904351709436 20
127.039149588089 19
127.070522180064 56
128.063349568473 96
128.903974352993 42
129.050867261497 59
129.070366170844 112
130.083988657476 263
131.050089102601 39
131.063986840147 89
131.073067027102 46
131.081575584626 42
132.053741464628 28
132.064601958902 17
132.081323665818 132
133.065008383658 16
133.081663110099 66
133.095309834855 83
134.072772029648 31
134.102294263403 53
135.051985780078 27
135.08070380115 26
135.093417751682 28
135.116832835489 79
136.128823733461 22
137.05074201427 23
137.064924713825 83
137.093180349976 38
137.134867173927 50
139.063996702407 29
139.075272817576 46
139.113382234266 33
141.071159158713 46
142.066814127973 43
142.083413991526 56
142.592257003918 21
143.06335898413 31
143.086855434797 58
144.102278289216 2004
145.067228792845 24
145.083032945244 33
145.969466128607 162
146.078284168245 30
146.097689974192 40
147.116660296262 38
147.96677125773 29
148.096629137663 35
149.074279023136 15
149.132468274444 41
150.046470017743 16
151.145833227423 22
152.060431695336 35
156.098636498871 41
156.610832225119 43
157.05135149319 142
158.08536755146 22
158.103514977081 29
159.099674152594 20
159.1152439158 43
160.097707978404 156
161.096422497379 30
161.132351296863 129
162.112394106981 875
163.118924830435 36
163.146904917649 41
165.070198064775 20
165.085590722635 32
165.129287714012 80
166.07285242072 53
166.133328800696 32
167.085073572302 37
167.141675350561 43
167.15536007862 27
169.074213306583 15
169.129283459657 19
170.053536380772 20
170.119503575285 40
171.066331701182 23
171.119500931311 60
172.132470633664 165
172.619749493387 29
173.131838949682 40
174.111231613272 40
175.073889554183 36
175.142933175188 32
176.063162502391 26
177.08835708128 18
177.131059376059 22
178.078388501282 15
178.091631716882 20
178.150090017057 19
178.165838261469 15
179.108121370796 21
179.141932949491 19
180.986653704766 45
181.099465132073 20
181.158518619455 52
183.064569385834 25
183.078284943876 45
183.114451663051 22
184.073624580373 430
184.641381210861 53
185.080604194613 63
185.124255207372 27
185.146416934213 24
186.073318544066 20
187.110853454149 39
188.009096848688 17
189.096567080955 18
189.125105462011 22
190.083825166015 17
191.090991970187 21
191.142970238528 24
193.122618174287 23
193.156663397891 25
195.101538314503 21
195.116388063869 16
197.080453204749 48
198.971434188546 21
199.096347975738 76
199.160529090415 143
200.96551011272 15
201.112236314207 18
201.972524168792 19
202.105562673931 23
203.115028893203 902
204.121021959647 129
205.125895636226 24
206.207995419948 19
207.137912439796 69
208.124397831425 18
209.154380274269 16
210.079279816138 29
211.139471131188 17
213.069189144159 31
213.111126393916 57
214.073841194023 15
214.118697051643 19
215.105578033704 18
215.142964882546 23
216.124135421548 2476
217.119701402766 23
217.132319706051 48
217.162822797807 42
218.080775922296 50
219.209333781837 33
222.073735904778 23
222.126936794702 26
223.13258912997 48
225.147699291158 20
226.039183976886 21
226.074741931438 17
227.127620758178 41
227.188373718596 19
228.196140264111 19
229.126262140997 42
229.162336637555 32
230.138927056353 715
231.08179966998 17
231.146533516597 37
233.108639230737 30
233.153091394538 26
234.125725889087 40
235.135914006173 34
237.072121592006 30
237.222115248006 304
239.126631552404 29
240.193178590616 18
241.093305667523 17
241.144648705496 61
243.212230271215 22
244.154647979276 174
245.068234219016 17
245.159502381188 112
251.130625422412 18
255.13855251251 15
255.160632799533 33
256.149213387065 19
257.151790466551 20
258.169543493338 516
259.176035223173 121
262.253501165195 22
264.159109302567 20
264.267847745627 54
267.159324546653 16
267.210288525355 20
269.174159544935 30
270.171258778736 63
271.250831413061 22
272.186869868811 790
273.192288246591 254
281.173541133987 17
282.243375878303 18
283.190080872405 17
284.182277837951 38
285.195045201173 18
286.201866607565 505
287.210142374154 138
288.216420837332 18
289.104106636829 36
291.206327973126 25
293.248726561298 29
295.191712240073 32
296.258127719526 16
296.286953879388 22
298.199640549953 147
299.208952495245 32
299.230480035172 16
300.217058225324 771
301.223119766789 119
302.239902609568 38
309.219372970558 20
310.109978609808 35
312.216233974507 160
313.22320764499 70
314.23310874384 668
315.239909139038 132
316.239492587356 24
316.257860249421 32
319.222558453104 45
320.216945532329 15
320.229374642777 25
322.27488963383 19
324.293902358922 15
326.231256539878 354
327.238324202681 403
328.24771836596 683
329.271445772641 31
337.205866686876 24
337.235574392724 15
338.230366145545 17
339.146234492391 19
339.180487855202 22
339.200770322538 112
339.224621887142 33
339.252556980702 157
340.247603942735 445
341.255556243344 105
342.235668776918 35
342.264136907246 408
344.275371261906 17
345.241521600805 235
351.151988633303 17
352.159946963967 48
352.32106119967 55
353.328834917356 618
354.263799242761 163
355.267903378464 64
356.285677308651 31
357.190080267831 294
362.247331364852 18
363.252281037448 262
367.78389101156 18
368.282682915166 82
368.786859555303 53
369.281227141642 39
370.290124725994 22
374.378702008786 17
375.198762302447 44
377.785798271206 18
380.191455875197 23
380.220491169881 60
380.275147000149 44
380.297177289535 37
380.318312588876 23
381.250929805949 37
381.269909649518 42
382.296376554879 103
383.300985198747 99
395.302273884881 19
396.309275236958 596
396.671584423867 58
396.718980890818 19
396.923543085528 49
397.318479803276 2495
398.289530692378 7176
398.318789206446 65731
399.201211007208 93
399.218327834437 60
399.330636014383 15
416.23319666607 17
478.32784953133 17
END IONS

BEGIN IONS
msLevel=2
RTINSECONDS=410.895
PEPMASS=396.310834792
CHARGE=1+
name=Car 16:2
TITLE=Car 16:2, [M+H]+, 410.895s
50.0150011262954 81
52.0288149027498 65
54.0454815241286 45
55.0532627499834 131
56.0623683083859 42
57.0344908964284 48
57.0701920706484 137
58.0637079356398 21
59.0735075942736 14
62.0152711188007 18
65.0380714432802 71
66.0208418038155 25
67.0547430437593 272
68.0611271001196 30
69.0698216904452 167
70.0774839048242 92
71.0488863169166 19
71.0854227436623 17
73.0076604816776 35
73.0274159053501 14
74.0159152348219 172
77.9422220336471 38
80.0586966452562 356
82.0523893017666 84
82.0714437237034 139
83.0655122589431 108
83.0852874048015 201
84.0826231018606 97
85.0285746218514 1093
86.0178717456053 146
87.9306144665275 19
93.0682436694811 265
93.9415600120248 25
94.0674925023072 192
94.0785351479805 50
95.0816018641859 230
95.9521473407378 103
96.0567776747498 100
96.0910596774916 27
97.1007939364481 158
97.9540153845844 33
98.1090186505173 31
99.055165428224 24
100.113608579368 335
101.037237152417 88
104.644636660145 16
107.046701679219 76
107.083646264198 82
108.057196899167 34
108.082413836483 32
108.092295344235 26
109.001418463096 14
109.103264562097 89
110.093013819012 23
110.108942160087 95
111.011518036852 30
111.082064549479 13
111.113929725226 21
112.007457793607 47
117.660695950559 31
121.097193336939 144
122.110775238864 15
123.023366521813 25
123.061784913552 25
123.114832987728 27
124.050784352839 33
124.087762485214 22
124.970663729131 51
125.058113062638 19
125.091588754482 19
125.969499400209 25
126.044929019173 55
126.064052361288 32
126.905021424481 18
127.053894521031 42
127.074301208908 44
128.063334322251 99
128.903642332976 27
129.043722605409 33
129.063248522199 94
129.071110143482 92
130.066628069151 95
130.079357876611 55
130.993485135294 26
131.051538663081 32
131.082477444413 89
131.587974190156 13
131.869397744322 16
131.905983862097 24
132.065514030627 21
132.077428766281 88
133.065888295541 48
133.080955365628 70
133.098942570951 63
133.905712914574 16
133.981719725578 26
134.072937054322 17
134.093446571405 15
134.993523326854 20
135.027881786362 73
135.080894905621 32
135.095211020694 52
135.119997077329 43
135.904852821782 13
136.084079247565 23
137.038844497002 41
137.095539026413 70
137.128911730166 23
137.904659094555 14
137.97829086567 17
138.981567556344 17
139.004918858052 42
139.075468374513 33
140.002331511718 36
141.002089005204 22
141.06884182771 68
141.924798016539 37
142.073245292502 65
143.076908564284 52
143.089916684983 27
143.981552147654 15
144.102270435779 804
145.059141341442 21
145.074515023469 48
145.104651812194 54
145.968704744752 163
146.970939804101 19
147.07929585139 36
147.098885534104 43
147.11399498468 35
147.967815703327 75
149.084559029639 22
149.097395614048 80
150.054491964615 21
150.070233451904 30
151.075983125475 42
151.988361346854 20
153.078766729629 39
154.045578909126 21
155.058072094118 29
155.105171550483 21
156.093475566977 102
156.10764992002 258
157.049565658384 40
157.998461401257 25
158.989876333863 13
159.094497552127 25
159.112802579686 59
160.081884869783 17
160.096144425784 46
161.100719421593 33
161.130510631022 55
161.604710551844 17
162.11222018517 173
162.613680448471 14
163.052444731632 29
163.115350768391 162
163.147552112237 14
164.055744047086 28
164.072066925923 29
164.154022045615 16
164.99859160038 22
165.066932439822 21
165.079244130177 53
165.088263528236 74
165.132645018494 31
165.981510302392 20
166.076457102453 45
166.099400918149 55
166.988209755607 34
167.066613313452 16
167.102293392461 18
167.98572029537 16
168.017034753223 31
168.990286208737 34
169.042754794753 24
169.084323808399 39
169.101682231167 42
169.114560149164 45
169.619485458415 26
170.027269755043 15
171.009704092426 23
171.0401328454 20
171.080041314875 52
171.118192005972 20
172.013026281091 14
172.131219010092 22
172.965042823308 25
173.070145719144 34
173.108495874264 17
173.131067420299 25
174.101697518091 23
174.110782825209 18
175.058258344587 25
175.071455695444 13
175.990071022676 23
176.057386924005 30
176.137385229516 14
176.624144877679 19
176.98669280982 26
177.059391453995 14
177.092772661914 28
177.125893270311 36
178.082777994702 19
178.992102292776 19
179.041825388406 21
179.103533466822 34
179.138211288465 22
179.999758973973 27
180.013673849552 60
180.995729698187 39
182.002145377474 22
183.044168128404 22
183.064522637839 22
183.101338358887 41
184.062429971004 14
184.073929464703 32
185.001747187137 24
185.089597514196 24
187.10899253876 37
187.975604901078 19
188.07866462949 32
189.000442637204 15
189.123782896024 71
190.999773849341 16
191.01276321566 13
191.082423070796 27
191.178583478894 22
193.007151735904 28
193.023794012828 22
193.10401779551 29
193.122032486653 32
194.012509010514 42
194.025705049407 43
194.125412338412 30
195.101172856346 20
195.116403274372 45
195.135488873681 48
196.030496785161 28
197.052285409443 17
197.131864765049 27
198.06613644914 15
198.142318886564 75
198.155966947274 84
199.020152616213 18
199.097307016496 17
199.111976864056 17
201.04982767167 31
201.114302380807 14
201.125072265483 13
203.114250513523 189
203.998174718604 15
205.055570478393 14
205.122827122945 39
206.015799173954 27
206.186509986872 16
207.1383306856 36
208.106122942836 17
208.119773278334 18
209.133726953789 19
209.992377536948 16
211.010098144075 16
211.073936893791 24
213.038181162546 15
213.123329607589 49
214.056273199419 17
215.18044843769 25
216.123278782916 551
217.061360581912 25
217.128477264182 33
218.009273223054 27
218.082495941482 46
219.041202409863 21
219.13814266934 23
223.09746582671 14
223.132496888818 51
223.147642099593 23
225.108507969939 33
226.061205141032 25
227.047966195748 33
227.124007683625 18
227.139791679339 34
227.178675124216 29
228.030444129291 28
228.099116039039 13
230.109424595986 22
230.136758181369 72
230.155919531533 52
232.025513452074 16
234.046001613502 20
235.132883254327 22
235.203874111975 72
236.153638136463 18
237.018537319277 28
237.175668873104 14
239.12904867146 42
240.052254360057 33
240.108219807372 17
243.024116152072 37
243.138358452315 39
244.153385501597 200
245.15090435873 62
245.161115521265 30
246.156360194748 14
248.063216425601 18
251.068481314759 28
252.132936705949 13
256.148982570315 19
258.083767419869 16
258.168916481725 138
259.175755103362 27
262.121239849812 14
263.161585203763 32
264.067576803841 17
264.113931959178 24
265.080316560071 28
266.012208812458 22
267.034389905484 34
268.192876670734 17
269.041850520638 27
270.168960249616 47
270.186577689108 23
272.184885231705 60
278.140303336557 41
279.161048934681 15
279.208746533209 27
281.112989288499 39
281.15127401716 23
282.134154900268 25
283.034324301918 16
283.176823318963 15
284.185611162057 47
285.035610505002 18
285.188343633931 34
286.177479056211 18
286.198323661112 141
287.212753688058 15
293.178138606946 17
294.239778983292 23
296.089979292857 18
297.058958010573 13
298.201413642539 95
299.206427798824 67
300.212452626438 34
301.20811357564 19
307.202298853156 17
308.28615828174 33
310.205134727035 19
312.220557759135 19
314.235781059116 14
315.221251693362 42
318.210340296756 19
324.21430995877 61
325.216880374184 88
326.205683673056 27
327.226356317583 50
332.129980376009 19
335.197411771098 28
336.222636850591 68
336.247212741691 35
338.23014776642 160
339.237770987531 48
342.21535665964 33
342.229111983101 30
343.224384829671 214
350.136386051178 49
351.312486239391 261
352.248500272962 18
353.111984372517 22
355.115094937698 16
355.139271236026 111
355.166656545153 26
355.19346758316 17
358.170479988882 23
360.228568070889 25
361.200750043518 14
361.235328350661 323
366.26306636119 19
367.267183495605 25
368.276967302307 25
368.317584329582 16
377.13739370865 46
378.125026308408 26
378.147054279859 314
379.215020144354 44
379.240646604049 55
380.27650951682 28
381.280521142209 45
387.191455966444 14
394.292144589726 175
394.691594597109 31
394.715703170937 30
395.139767030089 35
395.3022287039 684
396.148940394854 147
396.291417848603 55669
397.173950243721 127
397.193394363568 117
413.172568517055 14
END IONS

BEGIN IONS
msLevel=2
RTINSECONDS=375.78
PEPMASS=412.305749412
CHARGE=1+
name=Car 16:2;O
TITLE=Car 16:2;O, [M+H]+, 375.78s
50.015124958512 111
52.0259365156993 19
53.0380052655578 22
55.0540475784114 178
55.933445600444 15
56.0611412362034 26
57.0690971141698 146
57.9330749382762 31
63.0244039534473 19
65.0386996032063 37
67.0536001403001 154
68.9924380935644 19
69.0691905251134 60
70.0765788228389 58
71.0794934709158 25
73.0067709534619 29
74.0148598609581 186
80.0478729227048 60
80.0570710440237 232
82.0736968385897 146
83.0833068052536 108
84.0867704097103 101
85.0290837130684 641
86.0140803601854 113
86.0945060810559 21
89.9257516303124 32
93.0669271658361 241
94.0655875282032 138
95.0850031601201 63
95.9509832028163 32
96.0518108186321 50
96.0919487063466 70
97.0716968755128 49
97.1005467447685 149
97.9493670206039 86
98.058427813775 22
98.1017520023984 48
99.0434061771864 19
100.032538281978 28
100.112729062661 89
101.040216723881 58
107.075170754324 52
107.084776997762 61
108.064506649985 46
108.081147291319 17
109.099826591075 39
110.108526847438 48
110.998768097674 18
111.115978336278 42
112.058260720247 30
112.120454586542 30
121.097902917808 185
122.110018022877 18
123.114763690169 27
125.000145965867 24
125.056241906107 20
125.063181235575 17
126.90500940521 18
127.07065530284 56
128.044312466937 30
128.061677221116 34
129.046926745231 55
129.0601857068 68
129.065820948331 15
129.080337441552 36
130.064103044948 55
130.992926758626 21
131.054734110705 22
131.080987301261 27
131.902214804386 24
132.052074714285 29
132.080815064006 139
133.049625349249 58
133.0666245604 30
133.08303856596 35
133.100558836038 21
134.047401614485 23
134.089212451857 27
134.111143843655 15
135.115463829898 24
135.905878095847 17
136.112551012906 19
136.932007865521 20
137.062312299952 16
139.005717168918 69
140.106657786181 23
141.054049732267 41
141.090914361492 20
141.926114834362 21
142.067198954846 37
143.064323283889 48
143.080538245853 25
144.084843624575 27
144.101109444934 303
145.051034890905 66
145.069106133837 40
145.969030362843 166
147.966614184278 137
149.131329257717 24
153.092782796135 16
157.077308372874 38
158.055165866519 26
160.07559711444 15
160.090847881612 38
161.017224127448 21
161.09802728313 22
162.112007195639 336
163.052685882858 25
163.148468953763 29
164.06510798766 20
165.087864239859 29
167.070553151343 27
167.083915766271 31
168.073926354156 23
170.07991456101 25
171.113399912847 100
173.043021219336 54
175.147680699232 22
176.079062475697 19
177.616303615524 26
178.119704373666 39
182.150950520353 16
184.071784048088 42
187.051099559002 21
190.074285117762 42
190.161137639335 27
190.890865338717 17
191.180709222683 48
196.979111379336 22
199.876646230991 18
200.057463289363 16
203.113727574601 70
204.121682952617 17
204.134171320466 29
205.088461620593 27
206.152332257452 88
207.029120302365 22
208.923293324429 22
209.124320643456 17
216.119884670392 32
218.188756917043 16
221.13317713754 15
224.063312214153 34
225.157639274171 21
226.068378032271 24
229.128034016056 31
230.117145517179 15
230.139734785354 38
232.117122015824 427
241.11803159879 18
242.137834089519 15
243.081420456587 19
245.126941048569 24
246.132190058163 285
258.132564958613 16
260.149386743049 91
265.069366667357 23
274.16105586405 30
288.178832222998 33
300.177806979864 25
302.196388791322 91
314.191638358227 57
315.203089587434 37
316.211348823827 31
317.992715821685 18
324.314606167412 18
328.207620601751 40
332.220371051156 18
341.212861158869 22
344.239589546882 15
352.14350760722 21
352.177260689394 24
352.211568174575 20
352.281775805715 18
354.223938559745 47
355.235480125667 36
359.222156500373 21
366.299283215508 23
367.285153741581 39
367.308581563563 143
368.255996386108 23
369.249127062491 25
377.23363196041 24
382.260758435037 27
383.275548358698 24
394.162524394635 24
394.206717054811 24
394.28308663908 17
395.256799217055 38
397.276434227112 20
403.326326374885 23
410.292290817055 64
411.274991474271 19
411.296530142552 401
411.737172941588 19
412.175191894606 19
412.198523581474 29
412.304968824553 9859
413.20328096986 38
END IONS

BEGIN IONS
msLevel=2
RTINSECONDS=493.14
PEPMASS=428.373435048
CHARGE=1+
name=Car 18:0
TITLE=Car 18:0, [M+H]+, 493.14s
50.0155341448396 30
55.0540535633967 423
56.0631068304128 142
57.0334938306963 24
57.0704550064186 1154
58.0651789129409 402
59.0731317484708 442
60.0798543890456 117
63.0228255590624 28
65.0388413131518 31
66.0448441721592 28
67.0546649136907 161
68.0632102916632 20
69.0697107460645 277
70.0774698660492 118
71.0852572422049 507
73.0284873518135 17
73.092022433998 21
74.01525816862 66
80.0543715112261 143
82.0396607260754 26
82.0697596942482 101
83.0839114948675 613
84.08213285545 1038
85.0295721153533 22709
86.0132904189372 99
86.0340222614849 53
86.0781404240458 25
87.0366700851153 66
87.9343616122323 21
93.0536462732297 38
93.067717570543 228
94.0667807334682 152
95.0701019443109 309
95.0839634251285 353
95.9528322523132 58
96.0550099684635 45
96.0859766044205 95
97.1014209541993 540
97.9519304025136 23
98.0665198123812 76
98.1023253538059 58
99.0426601622876 20
100.112036698617 5561
101.039550227981 60
101.0484730742 37
102.072597102809 111
102.089177989565 5398
107.082040527165 101
108.077360686651 28
109.101450247579 158
110.086202360467 46
111.08200677023 37
111.11535611143 117
111.51879500763 27
112.071864363107 79
112.110912779587 29
112.12462023981 17
121.099977490916 340
123.117027385041 126
124.110867691111 17
124.12221136976 17
125.130561910505 39
126.048716652016 21
126.131785314138 26
127.055773433201 41
127.078893316752 25
128.067589519864 94
128.904890192399 21
129.077363986908 489
129.588949185041 22
130.086925356557 2055
130.990510668655 17
131.001010149504 16
131.023070028846 20
131.061241260675 38
131.073338786842 31
132.066633260835 85
132.083872864104 71
133.060984418833 54
133.077205585875 26
133.0888749374 68
133.098150632356 42
134.04645102567 20
134.064123738593 38
134.096622830423 50
134.10751753017 25
135.11676473388 108
135.904895131114 18
136.064518611793 20
136.597742803421 24
137.061486342857 38
137.133588526216 39
139.006682162857 60
139.109016560535 29
140.054215814723 27
141.003340611579 23
141.092638795231 20
141.13444681282 19
141.928301657663 35
142.085020179548 100
143.067735988181 24
143.603365462998 61
144.102248683822 9632
145.074372454093 31
145.969521026319 181
146.078546464078 72
147.121941744722 17
147.968980719649 43
148.098896681296 212
148.968752238247 21
149.132001753539 37
150.612824208843 75
151.145185314405 30
153.124977542259 39
155.055004981253 26
157.052711810257 224
157.61919024752 124
158.118841333383 100
159.12603763583 233
160.097634598544 456
161.103125722945 37
162.112626967388 3173
163.075650888679 17
163.149170190408 61
163.619601207487 22
164.121784990204 19
164.627432385769 117
165.161823347962 30
166.062921687998 17
167.068044758652 35
167.144104930085 44
168.170512882595 17
168.986064855471 21
170.074273283224 24
170.11691397658 28
170.626894453664 18
171.066921645405 55
171.103046681991 26
171.120230763638 38
171.127683390387 55
171.636391733236 183
172.133464673329 278
173.078480345818 36
175.082837265961 16
175.148890013958 19
177.16285303649 52
178.138450048418 62
178.643926835883 54
179.180494661589 26
180.073699060142 22
181.159141624707 42
183.061687190848 55
184.073291580681 223
185.056385017598 18
185.081124958567 79
185.140680109054 20
185.156529678227 24
186.151266467131 46
187.017261125586 23
187.064544076638 17
187.103384913642 45
187.913727353055 23
188.092114191501 120
189.100634313367 126
190.106536465985 77
191.182718413556 43
192.161560878077 48
192.675554899159 24
193.072663406169 16
194.201016697264 21
195.173872314615 31
198.080971042281 33
199.098151282221 130
199.14999382413 57
199.671400981367 54
199.878420080301 33
200.098327795318 50
200.162637291171 42
201.092727481848 24
201.171535163005 28
201.17992420949 25
202.107856645645 170
203.116503094457 9726
204.123698867282 352
205.123220071157 29
205.139061858745 30
205.201240812473 16
209.084167406803 19
209.193468920122 24
211.166894115655 26
212.166467907978 27
213.113246323035 101
214.110895569173 24
214.177892653904 48
216.124706364787 15340
217.11841220939 48
217.130675600955 162
217.147819503723 29
219.211935492797 27
223.129345095876 23
223.203944642481 22
223.210867642949 26
225.187197015769 21
226.039503474708 21
227.127809011524 88
227.188217051661 75
228.174307349518 22
228.195259424473 58
229.202930173768 24
230.14037384242 918
231.000438028495 17
231.14914217595 50
232.153280559054 33
233.114572539172 27
237.090506456342 21
239.197474134555 32
240.192105934965 24
241.144163229134 108
241.213159791754 31
242.138687406291 27
242.213468876548 35
243.155124387368 31
244.156721612264 575
245.162429039037 346
247.242677762278 32
249.260313067209 30
253.145485093206 17
253.210629652895 18
255.159247702595 132
255.188015610289 22
256.151953790665 37
256.22570626458 46
257.157098875339 36
257.23269667942 22
258.171005270693 2082
259.179054741371 301
263.188557359998 17
264.264780711077 16
265.254102501189 172
267.269176309848 482
267.647667303784 58
267.664452477224 38
269.175936344688 110
270.169683275639 27
270.191994951203 31
270.240881575008 41
271.186068081353 51
272.187997595347 1557
273.195075807611 365
274.202410971323 34
283.190807983086 169
283.226355466905 23
283.259813589155 29
284.185325541429 18
284.218785119392 48
284.257807737169 60
285.19266279945 52
285.272858290683 53
286.202678526543 1909
287.210023537675 268
288.21574653843 30
296.127718758493 17
297.20995243807 51
297.271666654707 23
298.204685956707 29
298.274629811644 78
299.206681870763 28
300.219537502256 1611
301.227223311694 523
302.237080041086 51
304.218846381053 17
309.271516102029 29
311.223047626257 95
312.214464543979 28
312.291687762809 54
313.224695227508 47
313.301336325429 23
314.234294062004 1941
315.240687100036 864
316.233192042112 21
316.25053959105 39
323.297405067973 126
325.213237171168 21
325.237533092834 43
325.301360552708 21
325.323370302797 37
326.230702326781 23
326.301578734831 36
327.223811915466 33
327.241411066264 99
328.249901922748 1842
329.258369973936 1236
330.260176538415 108
331.271938362781 20
333.277173576778 19
337.159317382562 34
338.310643858154 23
339.25146945951 21
339.26939156651 32
340.24688680044 72
340.321560699152 18
340.358835757269 28
341.257875382744 77
341.338919119996 23
342.266064837828 1578
343.273320621902 2112
344.280853202027 123
351.217704459438 17
351.299978757319 16
353.31939324673 20
353.498445544287 20
354.268497152413 18
355.243891673758 18
355.268285611142 22
356.281412595838 819
357.288919484116 1397
358.298090389743 285
359.184747585561 20
367.259988353251 54
367.28408487045 142
368.087399059009 17
368.218060331148 35
368.278646817995 17
368.35298331449 50
369.29884100353 233
370.296213420606 964
371.304601465739 1006
372.286629940349 21
372.312367229954 284
377.802526807023 21
381.363182881485 39
382.369797364701 405
383.377188004329 2581
384.310450095754 741
385.319197345816 360
386.330924519413 237
387.131990192813 23
387.15090832693 17
387.219202614144 18
387.251129941091 49
387.272590908721 29
392.305940287077 30
393.242911924731 20
395.217245551551 25
396.304045537985 26
397.315631337998 30
398.327017403469 563
399.337896234662 121
400.344982638592 105
400.367339746393 38
400.381610110915 68
407.743492405261 56
407.782512759824 22
410.305278102922 25
410.365067611877 79
411.318418192944 68
412.343471421032 628
413.34802110014 54
414.425338462943 25
414.686815149486 33
415.299570089986 16
418.777966645838 43
419.230985250207 21
419.779562508422 30
423.330793290198 20
424.342882071094 48
425.350472483081 285
425.835872623954 19
426.358571621826 3891
426.85357013174 54
426.895130016523 105
427.367386726799 7803
428.37254128242 114002
429.323528302022 45
429.356495403592 24
429.691550839874 28
430.191092244981 19
436.673320934796 23
457.361690981936 26
496.372544018336 24
506.366998558551 22
613.357811465619 18
672.508146087969 24
END IONS

BEGIN IONS
msLevel=2
RTINSECONDS=466.83
PEPMASS=426.357784984
CHARGE=1+
name=Car 18:1
TITLE=Car 18:1, [M+H]+, 466.83s
55.0543228935832 135
56.0619990699674 71
57.0342148774927 17
57.0734490889113 23
58.065303016002 30
59.0731521534993 34
67.0552038319079 34
69.0699032033117 77
70.0769704496893 42
73.0885906132896 16
82.0634543232461 29
82.0781617157404 20
83.0855854851439 201
84.0820004699158 147
84.0935575339578 21
85.0281817267051 1531
93.0683857110273 67
95.0853727090025 150
95.9532910620979 14
96.08135937486 24
96.0935083253612 49
97.0637904173813 46
97.0802031515073 25
97.101014255807 195
98.0977016480979 38
98.1079632804647 44
100.111725120181 767
101.037942134457 16
102.07529433518 146
102.09133722053 831
107.085141081679 56
109.101543497433 66
111.079763439078 34
111.116259601457 54
112.006118873914 14
112.072346302184 14
112.083937723935 16
113.058088516947 49
116.106711036881 25
120.078773599908 54
121.099478029003 77
123.083619165198 25
125.095025226172 34
126.091023989855 19
128.049739135927 38
128.067583229402 31
129.065240978273 23
129.077385670906 96
130.064984269051 14
130.086359988316 144
131.072743477009 20
132.080262733306 28
133.10050439788 30
135.117653583121 79
136.085214542658 21
139.110335140823 17
142.07211065943 31
142.086801104117 19
143.093933107998 18
144.102787083717 3174
145.031955830689 16
145.96942868123 34
146.08023708697 41
147.115063669376 31
147.96461207589 32
148.096908320183 67
149.132418678356 57
150.135304014923 33
151.144801792361 18
152.063652102493 19
153.127070624486 33
156.105240681705 14
157.049452097487 110
158.056577512249 13
158.115554234456 21
159.125761930617 74
159.644489918858 23
160.097441157228 192
161.101105861498 20
161.133809034505 27
162.11271744325 948
163.116031049834 42
163.147113837936 31
167.142469996941 48
169.120748345051 43
170.124423884545 32
170.628424842377 34
171.064122127579 26
172.134628414325 73
173.018849620922 24
177.12519791018 34
177.162043965552 15
177.63525571384 25
179.138317410604 13
181.161457827006 37
184.139927707983 19
185.080251413838 22
186.150186153037 14
190.103832864443 17
191.647188114237 32
193.096963687957 17
193.154978727164 21
193.190046209749 17
197.150282428634 14
199.095398841859 36
199.163037209326 48
200.166039851433 13
202.108385213705 15
203.115273154778 1145
204.123616298977 28
208.124147236648 13
209.200945272843 26
212.66770842977 23
213.11183384652 69
213.177543729109 40
214.1026273046 15
214.175025225859 14
216.123892090439 2137
217.130709281267 42
219.003331131622 14
223.202705473426 21
225.11180645968 13
227.127255892099 45
228.190709554741 34
230.139057929538 422
231.148428330249 50
232.127413257715 13
237.184879639309 18
241.144142347923 31
242.208047659381 17
244.156159647581 83
245.163687723778 21
247.240924726567 32
255.161404549327 29
256.229397735634 14
258.170343749227 267
259.177178557843 68
264.23935622148 28
265.253417181859 276
265.293065316992 13
267.159081059342 19
269.175479485316 37
270.17292723328 27
270.24419949027 16
271.230594634229 28
272.186162972059 1069
273.193115153582 139
281.053954327679 19
281.169729328976 23
282.23809139408 38
283.195116136244 21
283.244496987282 20
284.185401910086 17
286.171520265536 18
286.201829394604 264
287.208676620342 74
288.216867450147 38
295.329614641519 30
297.203354381716 64
298.203293196859 94
299.206114333772 13
299.21726995361 20
300.217029431876 361
301.225037590881 129
302.17692754546 24
302.205104970221 26
311.220295313811 48
312.217255768968 162
313.225349784671 46
314.23194165299 599
315.240351990647 177
319.218830012065 18
321.280097604054 41
323.278563929001 14
324.324032696625 22
325.070010525081 21
325.226883162593 39
326.231704921888 313
327.240328703071 394
328.247920370162 885
329.256762856227 185
330.260426417974 25
336.285113660021 23
339.242414468861 32
340.246451277447 332
341.202737308936 34
341.253696077285 65
342.264227423745 632
343.273344479265 127
348.207693812806 20
349.198370696906 18
354.262923314692 122
355.271803926249 47
356.277911747783 335
357.286502310528 16
362.256355842787 27
365.263916166236 17
366.219729272481 52
366.332419693922 39
367.283352841506 48
368.279805562637 73
369.288697042831 51
370.292459210695 197
379.342757363479 28
379.728887614618 14
380.273597340803 57
380.350933565493 94
381.359351585097 1016
382.292930608355 229
383.301846520746 62
384.277116737893 17
384.307890281575 38
390.211001625975 13
391.209626023016 35
396.310722638966 63
396.338850430517 18
397.318737992881 66
398.322690800235 19
398.360157689473 28
408.3536604663 26
409.231971114279 23
410.328005283995 119
411.333822527713 68
423.33062664458 45
424.342248055492 762
424.609424193205 23
424.833232421792 24
424.867023141291 57
424.97423360508 28
425.007127145431 49
425.348680396232 3073
425.906293254489 14
426.302890521829 43
426.357063160027 58712
427.361975453571 29
END IONS

BEGIN IONS
msLevel=2
RTINSECONDS=471.525
PEPMASS=426.357784984
CHARGE=1+
name=Car 18:1
TITLE=Car 18:1, [M+H]+, 471.525s
50.0146168736776 104
54.0194523756284 16
55.0536488011481 136
56.062085544109 97
57.0681844970624 35
59.0725031567539 69
63.0214249441297 38
65.0375445736398 62
66.0448829087629 17
67.0539318246972 82
69.0693278078224 153
70.0762389800825 61
74.0141612183051 67
80.0574042329911 180
82.0648128498881 52
82.0746656861786 54
83.0858505417782 173
84.0809255282981 127
85.0293873790443 1534
86.0124406069591 37
87.0292058084949 45
87.932326663826 31
93.0646480365431 95
94.0634601491908 168
95.0818192187025 141
95.9503628234284 44
96.0606568032029 41
97.1005035996568 202
98.0704786544443 21
98.9838194861614 22
100.111338429094 437
101.039427462656 16
101.04851510178 42
102.089412894657 65
107.08546986245 36
110.045802042915 24
111.054675721649 23
111.116225241244 52
112.00722445586 47
112.124191617957 29
121.095296794194 76
123.118658873314 22
124.127024619803 15
126.906041318776 24
128.059282727471 37
128.070490815641 65
128.906437743075 16
129.049311025311 53
129.060359825154 58
130.069204768307 80
130.086624833566 78
130.991566638544 22
131.072157632304 38
131.902057633879 34
132.071900358615 116
132.083471545295 35
133.080313164187 31
133.097208936617 29
134.042155335479 19
134.097167792385 15
135.11545053264 18
137.054832822449 35
137.132724078661 24
137.907061828398 16
139.010046735818 18
139.070695345964 26
139.111016008359 26
140.996452515911 29
141.057984296345 26
141.930215322442 46
143.066943311933 13
144.102360803333 1379
145.074646086166 30
145.968738752781 196
146.043235161823 27
147.118337499823 23
147.966887352929 30
148.962853803545 21
149.133985098214 35
152.063813642519 34
155.006590068379 24
157.052998014559 68
159.118892973282 31
160.096710160311 42
162.112688622306 380
163.126897644334 14
163.149480628081 15
165.123930030384 40
166.062639593905 25
167.138763074652 34
170.628981024106 13
171.068814982562 30
172.063190128677 14
172.133583571215 34
173.0213395025 75
175.153764494947 16
177.12737145311 21
177.634596772501 32
179.151090928911 20
185.116872539076 28
187.049385093474 13
187.087586425548 26
191.178432677442 15
191.647100085697 40
197.075538623048 18
198.151848298991 24
198.659030538431 50
198.97034770413 13
199.968364188272 34
201.968245637085 18
202.109235628716 14
203.114553639212 914
204.129325120531 32
207.030196633473 15
208.119296233557 15
209.013616149143 27
213.114377725123 48
213.178289338362 56
216.123005713645 1214
217.133110860098 34
223.169320506406 14
226.08168449573 22
227.128525376916 24
227.144683063036 16
230.139585336463 232
231.148747495326 25
241.144492122812 33
244.154772027539 68
245.161324604255 70
255.161452161955 16
258.169930229779 154
258.186621371219 32
259.175905777621 26
265.252187733973 168
269.172406249453 31
270.168837183041 16
270.24437019998 23
272.183997349384 204
273.191973348235 37
283.19331077646 20
284.187902874338 19
284.259560048879 27
286.201335888879 311
286.226162310903 26
287.205307054758 35
298.199143740099 15
298.271492301997 22
300.217723742047 232
301.224214559137 81
302.229916067809 34
307.125670287298 22
310.199470039139 18
310.25360329028 18
312.21672202324 40
313.221905785253 29
314.232781670482 313
315.238926942118 55
321.279014923592 35
323.29073570724 30
325.233477393872 18
326.230844616488 81
327.240204941934 61
328.247215528746 341
329.256764625923 93
330.266533272977 14
339.234684322832 13
340.247136039635 192
341.253084534463 123
342.262399787775 408
343.26985290062 110
354.26462724359 173
355.273964087403 63
356.280967938814 232
357.290308991249 13
364.323385525184 24
366.337941437289 35
367.288266834576 33
368.280794843707 100
369.287505789977 44
370.296154114353 182
380.352015525942 66
381.359542067973 279
382.294622573944 103
383.295554772816 58
384.308909001859 17
390.217814147304 14
391.223405756467 80
396.312836776256 60
397.318847419694 26
409.235021185655 198
410.323484275415 67
411.329313420587 39
423.327667104239 39
424.340697589494 578
425.347197272674 1647
426.357526712041 36064
522.348867824184 22
765.461228771011 21
END IONS

BEGIN IONS
msLevel=2
RTINSECONDS=430.02
PEPMASS=442.352699604
CHARGE=1+
name=Car 18:1;O
TITLE=Car 18:1;O, [M+H]+, 430.02s
50.0157501819502 104
54.0212440902914 33
54.0449721211533 27
55.0544387645848 92
55.932887948705 17
56.0617457430424 36
57.070312600789 135
62.0154691561562 45
63.0225116490264 15
65.0390822115605 37
67.0552911086156 128
69.0704116464453 164
70.076473868298 70
71.0850957482931 16
72.9352704594066 20
74.0137033232274 95
80.0587787101629 292
82.072337301107 37
83.0852876022237 166
83.9131998036685 38
84.0909715360529 54
85.0284641410721 362
86.0066411853874 39
86.0164775216666 63
93.0665224610486 122
94.065914674635 93
94.0784895845744 14
95.064585612017 177
95.0827550677784 175
95.9519685154444 153
96.055743331247 86
97.0483906055698 18
97.1007793898203 118
97.9501250507347 45
98.1077677859671 22
99.008476016954 20
99.0215124812632 25
99.9468449541005 16
99.9970954190806 25
100.111056031331 94
101.040271078304 84
107.067524006216 51
107.079809998539 60
107.96842546825 55
108.082927568947 79
109.100563936262 89
110.079593421277 31
110.109591315485 26
110.998566893075 38
111.066583655522 17
111.115886886205 32
112.006763699767 76
112.124312275667 50
121.094930482126 96
122.096031599826 20
123.111499726852 46
126.04539273107 20
126.903036255264 21
128.058129588741 38
129.040552458005 39
129.051094566406 75
129.070862463149 41
130.067362007687 98
130.902723690159 25
130.991402002222 18
131.058229285992 30
131.068665589819 43
131.901196075607 23
132.052322256896 20
132.078200164381 147
132.904914145892 16
133.069887344653 55
133.083493748626 32
133.90430511083 24
134.09603597337 27
134.958375393068 21
135.048230798765 49
135.118289745607 16
135.98235926789 14
136.086922770724 20
136.11164982553 21
137.006835002796 16
137.058276494503 16
137.13730758424 21
137.905816117294 24
139.005263363464 27
140.052400619243 29
140.538983416944 15
142.044370637719 16
143.081761798156 20
144.100145163023 149
145.048393920794 19
145.072813670835 55
145.968754394916 210
146.972176221013 18
147.963769203301 101
147.973752386272 14
151.148525857999 15
152.056618012653 19
155.059818378837 45
156.053507559118 20
159.116557968244 18
161.056531737652 17
161.127811169179 18
162.111916493314 114
162.991766593432 26
165.071269001409 20
166.074631286875 14
167.074702440512 13
170.071079241975 23
170.098707962114 15
171.091383813197 17
172.078584736501 44
173.081052481089 27
175.148400672291 22
176.05866500463 19
177.064194838762 52
177.163615143616 13
178.08230255636 18
179.180518625499 17
180.05718943346 26
181.051731226577 24
182.076610815286 35
184.074030484672 258
185.06277083519 13
185.074919741725 17
186.043920513184 16
192.058946992236 13
193.089918159986 19
198.971578454317 24
200.971157900281 15
201.035347100166 28
203.113899391651 84
206.046717088453 19
206.103254068011 17
208.982110300681 15
209.116055541407 36
211.075364345245 52
212.06886517167 27
215.037910019245 16
218.103873884498 33
221.173318742755 41
224.09212830235 14
225.002304968743 15
226.082957603049 24
230.085667399914 21
231.119129444242 16
232.117858252233 387
236.074037998031 16
240.03256050874 15
240.093524859284 26
244.093622058436 13
246.133225784006 28
250.004677109053 17
258.105820933465 15
263.233092006769 22
266.636718594162 36
267.064082132856 32
268.072835996064 25
271.072086817799 15
274.126178090747 45
281.050119664937 15
282.053344629417 28
284.027573570369 26
285.036522022665 29
288.178987416704 38
289.191591638557 22
300.910730118028 25
316.203952087131 15
317.207991070871 22
319.212307046024 33
323.187297500512 18
330.228431808035 30
340.155719774101 16
343.229225207412 31
344.240925020751 33
345.071301738024 15
356.244441057525 31
357.200285654884 25
358.256828795963 29
364.131376643031 15
371.252558219713 15
372.144011973261 13
372.273475593954 29
373.146244689246 28
373.167704878374 43
379.179102718384 42
382.142178274395 23
386.291805014694 13
391.141570871309 36
391.16779424616 29
392.161009473805 32
395.128386632651 31
396.181513574226 13
396.208606910495 33
397.295006474151 17
397.355918370182 61
401.176631267051 16
401.192844249761 19
406.202393126735 47
410.298810412561 13
424.272225018737 35
424.310463702367 15
424.337381650748 22
425.280250721394 25
425.316959043722 20
426.320777428839 18
427.334109577832 23
433.22112320916 24
433.271793128003 19
433.735010832164 24
434.262532527871 13
440.336298025627 34
441.346446639268 111
441.732822863402 29
442.280679671701 554
442.349593686335 2458
442.742810446652 461
442.760825374718 129
476.310775850981 29
492.30738842743 19
494.321656789429 195
495.337423157958 24
549.247245989734 16
END IONS

BEGIN IONS
msLevel=2
RTINSECONDS=443.955
PEPMASS=424.34213492
CHARGE=1+
name=Car 18:2
TITLE=Car 18:2, [M+H]+, 443.955s
54.0466421523257 14
55.0549560129736 79
57.0353154725634 26
57.0704697066716 31
58.0661810405222 37
59.0741599161284 31
66.0451899451155 13
67.0547489770624 63
68.0642456739402 19
69.07230065134 54
72.9995067952324 13
74.0169997865116 16
79.067226973968 20
80.0652251409293 41
83.0872699672904 113
84.0820971671086 129
85.0298154089805 1664
86.0160796142345 18
86.0955560658631 17
93.0710255399027 42
94.0300309938358 19
95.0867244946652 134
96.0933980467664 39
97.0656537593591 35
97.1025062497845 62
98.0614732398964 25
100.112654157178 408
102.069791238075 190
102.091441648789 264
106.037006407442 16
107.071750802726 14
107.085474186037 50
109.040551559866 25
109.102625130958 74
110.111004826286 58
111.080786500021 22
113.060482355318 39
116.106286471283 21
121.101593810571 50
123.081120665428 26
123.117162751828 20
127.038247371399 17
128.061111777228 22
128.07163355936 22
128.109221960596 14
129.043086296365 31
129.079857766923 96
130.064683775461 41
130.087665295686 69
130.907392224201 23
130.991932821158 13
131.068762215877 22
131.088236051117 36
132.070018397095 16
132.081312787204 13
133.102110380839 41
134.109314070389 24
135.117891181709 48
135.906138861838 16
136.123528439565 16
137.100179053267 29
137.131217865046 21
138.13432721647 16
141.09504334333 22
142.090273207952 37
144.103030385401 1972
145.106126692312 20
145.96864048559 36
146.081743146839 23
147.118206150792 67
147.963393660796 14
148.099158626701 27
148.599430564434 16
148.971347138229 14
149.098912323805 27
149.135177290662 39
151.110614242325 16
151.152703588093 16
152.14514858275 17
153.130599972838 17
154.158529745023 13
155.607255831142 15
156.109334134166 29
157.050989618478 68
158.053337421489 42
159.124931909062 28
160.099330079101 72
161.10765258351 23
161.135061935952 56
162.113710221084 431
162.613814530709 15
163.115669443151 55
163.148049000556 55
165.127626542717 24
165.161962187211 28
169.113934662524 14
169.619594667247 24
170.124650442283 309
171.068444505632 22
171.082124252376 25
172.133257279484 41
175.147656985401 29
175.621433941147 15
176.628697854804 15
177.132979720633 148
178.134911696288 29
179.142435298162 23
179.18144063959 21
181.160546137916 28
183.132947793002 22
183.635916070212 19
184.136884766077 20
185.082644004977 36
188.089901920795 29
189.167521599502 24
190.64519216488 43
191.145149302943 27
191.177395798849 18
199.095711560198 19
202.109706693136 27
203.115940299713 468
203.136673641173 16
204.124652056926 44
211.668386920339 20
212.170792877111 275
213.113331379077 38
214.107972120778 13
214.181652267644 14
215.116930699029 33
216.123682710435 1711
217.1322435413 25
227.130036494434 22
228.199277483397 17
230.139794158681 391
231.150693900143 23
233.187401274172 22
244.154715615227 61
245.166128160299 32
245.227515509824 37
249.182457607451 29
254.212607596119 14
255.157742944876 42
256.15263306132 14
256.230823718676 13
258.170497804102 127
259.178746659294 65
262.22950462561 17
263.236871566054 112
268.223838541943 16
269.235771888849 22
270.173619953763 37
271.176644149947 19
272.187652364938 410
273.193471992707 132
275.166435343482 13
277.219503776494 26
283.190891789516 26
284.185221772892 24
286.202966833368 232
287.209050518224 37
298.200087173994 28
299.208295586811 16
300.217340392051 159
301.225228891527 45
307.188094077998 14
312.21813813157 167
312.240517836238 14
313.227978626515 84
314.233388012974 354
315.243690205001 14
319.264155726896 33
321.20840882582 15
326.231815786022 168
327.241921360037 151
328.249252281402 136
329.248547853117 18
336.283603410635 14
338.230766759884 25
340.247371343853 143
342.264386037525 28
352.250337588951 77
353.256328629244 28
354.263158148823 32
364.265701407725 27
365.249532743036 15
366.263084066586 265
367.270426891829 103
377.330233618372 16
378.328284967516 67
378.358656020528 19
379.30088072904 38
379.344878464434 676
380.279797400423 87
381.288185551779 20
382.299649593006 17
394.293978796872 63
395.300999562694 46
396.352516237435 25
406.335236478819 26
408.309436420477 104
409.317837290099 42
421.309368282142 38
421.318296223542 18
422.325640140286 341
422.604849972491 30
423.043698264513 15
423.33338312759 1795
424.341466890599 36583
425.35110193307 27
END IONS

BEGIN IONS
msLevel=2
RTINSECONDS=27.315
PEPMASS=204.123034024
CHARGE=1+
name=Car 2:0
TITLE=Car 2:0, [M+H]+, 27.315s
57.0687636365041 25
58.0645813011824 24
59.0730407887735 60
64.9756993604696 13
67.0536301084667 24
71.0846750201201 14
73.0284085223603 14
74.0326895810408 12
80.054188965187 21
83.0793734888638 14
84.0800568656408 67
85.0289847963076 78
93.068335401424 17
95.0844825161873 15
98.0290592910695 27
98.061674787326 26
100.112070024001 670
101.024668542907 12
102.07679728682 56
102.09143687019 738
110.044274711939 14
110.110875065136 20
112.061488602366 18
112.122857784616 14
113.018482971839 30
114.022891574783 22
116.108385489987 18
121.098134865196 30
124.072540892129 12
128.040156081465 19
128.072276166409 32
129.079576254661 61
130.064901932086 15
130.085326298238 18
131.071853542898 23
132.079255909015 42
133.066466177357 12
133.083562665713 13
134.048939435447 14
135.002743635415 60
136.006020378386 213
141.069706024542 19
142.086708932889 41
143.029680763918 12
144.10215420244 1454
145.049221551632 383
145.064485045207 19
145.968420303864 43
146.079828590791 80
147.965203873528 38
151.147079703726 25
155.031892761776 19
156.0358629975 21
156.045600546742 14
157.046152009291 26
158.117664358315 17
160.095949036179 104
161.104362739171 80
162.109757280189 32
168.034764574282 29
171.025333492296 16
172.029022724169 28
173.036762143116 21
185.033172371954 18
186.04604779975 106
186.063486449264 21
186.076931097468 25
188.090394212493 141
202.040381036394 36
202.107760231275 27
203.049941120209 45
203.116111096831 148
203.226479380113 16
203.290416253971 40
203.301541081608 25
203.330203936806 18
203.412204607085 111
203.432852682315 41
203.455989043201 71
203.477234300508 71
204.056811215719 25646
204.079478775474 13820
204.121332896904 74686
204.923631740791 15
204.942749684953 15
205.030832780809 21
205.056676824797 84
205.125749909769 36
205.577225888862 14
205.794167752525 24
222.068875398005 12
END IONS

BEGIN IONS
msLevel=2
RTINSECONDS=37.815
PEPMASS=218.138684088
CHARGE=1+
name=Car 3:0
TITLE=Car 3:0, [M+H]+, 37.815s
50.0155687740578 153
52.0305940257473 33
54.0217151229327 34
55.0534083224146 134
56.0623098962479 46
57.0700390658056 95
58.0641468872876 86
59.072395517898 208
62.0146138180196 26
63.0218340009355 18
64.0216548940633 30
65.039048578302 46
67.0540747376373 151
69.0701488945483 112
70.0747251363192 60
71.0854692548782 18
72.078054517346 15
73.0855903915523 40
74.0145679451241 180
74.9593721774274 31
80.057654076507 175
80.948144020953 115
82.0695642447652 113
82.9442981831227 167
83.0844715810957 150
84.0822229650328 304
85.0282952648067 571
86.0172828183711 66
86.0591509648944 27
90.6847781621517 12
93.0654989120771 109
94.0658803718245 104
95.9513162204455 94
96.0517887016683 32
96.0605683584269 76
96.0719808429983 82
96.0922241822669 68
97.1012398646364 106
97.9501532716331 51
98.0476049041928 16
98.071118766324 27
98.1093461716226 42
100.111509056628 1321
101.037097485822 81
102.05817332476 661
102.089440259105 1122
105.943813264168 14
107.084093834322 65
108.07193965831 16
108.08113600649 32
109.097868078455 40
110.045785889487 16
111.003758398255 51
111.115459648738 21
112.004425868096 13
112.12619171942 45
116.59106557928 17
121.095024291403 101
123.996288791681 14
126.046463879353 16
126.903691337514 20
127.041750514191 29
127.073456375797 19
128.037506316158 17
128.062101521181 109
128.902617021251 23
129.045171065721 45
129.058549596355 67
129.075817292864 123
130.049092728828 51
130.062921396866 93
131.062958887735 46
131.903279195782 22
132.055499085478 59
132.073651044552 104
133.066666973926 53
133.076934697172 12
133.103866180022 14
134.003333654528 20
134.052587722529 24
134.099778140986 52
134.98549455062 72
135.079495061686 46
135.926519920507 22
136.120527099924 21
137.060828707295 19
138.126246791639 12
138.141671457069 13
139.003581905268 54
141.002155156205 16
141.054558037112 39
141.070441972906 13
141.927663783007 28
142.083445958604 34
144.102390450918 1923
145.053206323063 24
145.077193895286 58
145.968703386095 111
146.082608344035 70
147.05948169489 25
147.964689526828 50
149.020549625766 12
150.018865935572 99
151.079819442926 14
157.072148214553 26
158.964799758012 84
159.064844211542 393
160.032619219988 74
160.094042675375 149
161.104481798981 91
161.132634569032 21
162.110582547178 146
163.07118762535 19
164.156625574149 12
165.068060136428 20
166.067789474323 32
167.075680947102 17
169.073083110598 12
170.059151988168 14
172.0885790041 14
173.059803358798 12
173.140024352373 22
174.048715331832 16
174.066140428444 24
175.148976660713 16
176.066589960908 41
176.864719133336 28
176.971090532114 42
177.026191535058 73
177.035566357898 36
177.050088323172 19
177.071647821817 25
180.057448330657 19
181.090307424894 21
187.068137783912 27
194.983532815016 14
197.101272722907 15
200.078144833108 63
200.126774606404 19
201.092579654965 18
202.088861634729 24
202.106682099988 120
208.086680753273 17
216.12205306742 90
217.131075643703 413
217.268597813523 26
217.379169264729 49
217.930532046024 16
218.140306696259 57757
218.922167889126 355
219.028225155193 333
232.086109321582 29
282.090286092071 18
284.045235827139 16
337.268191361195 12
350.997015297092 12
END IONS

BEGIN IONS
msLevel=2
RTINSECONDS=40.47
PEPMASS=218.138684088
CHARGE=1+
name=Car 3:0
TITLE=Car 3:0, [M+H]+, 40.47s
50.0142940642996 38
54.0213336241041 25
54.9465729074243 16
55.0554680449488 89
55.5334950415698 20
56.0616918064423 36
57.0693060621888 125
58.065208950973 322
59.0731726065799 482
60.0797513635424 63
64.0146546446903 24
65.0389577199412 29
67.0539441020053 131
69.0317842418652 19
69.0703043109524 59
70.0782804857321 48
72.5535380258519 20
73.0883764861964 32
74.0160150258709 74
80.0572627260846 113
81.0572269988289 113
82.0667062709603 93
83.0839685796273 170
84.0808700546337 668
85.0284200465204 2268
86.0151210084362 40
86.057927538248 31
86.0948831627518 31
93.0672385210959 139
94.0538258204776 87
94.0643369293835 80
95.9532277145055 91
96.053599381878 69
96.0663474824621 78
97.0998906365409 55
97.9495578853574 58
98.0625335086207 40
98.0979550798475 18
99.0547604769325 21
100.112303849072 4251
101.036965147481 65
102.091683849102 4097
104.664274713484 27
106.991409715668 82
107.083054976355 47
108.074697265782 59
109.102654147357 86
110.044301665883 50
111.117714654544 28
112.008221779827 43
112.122506137754 76
121.085618697586 79
121.096350514636 104
123.115305528053 25
124.075288676468 19
125.971141050701 17
126.904565523386 21
127.061082914146 15
128.065709046362 97
129.077150257095 267
130.065501674479 139
130.0824937722 67
130.994815728478 31
131.067172689168 54
131.976247147181 21
132.056822710057 58
132.075065954261 58
133.061544193813 47
133.086407838416 38
133.952438925019 15
134.003183104493 32
134.014531841371 51
134.058737983691 24
134.103581737551 32
134.987290824937 327
135.908706124864 25
135.92910920182 47
135.964505591932 17
136.04994922269 19
137.915280667746 25
138.131648797341 15
139.004935627781 44
139.061774269569 20
140.064737787218 15
141.926901454167 23
142.08541793948 53
143.058934599723 18
143.084306980671 16
144.102076419509 4440
145.073506541422 42
145.968915169723 159
146.084537378313 58
147.966596027721 85
149.015056701554 20
149.960678180383 21
152.064511671661 28
153.063530051929 19
157.049526809159 23
157.078500553742 15
158.003242753082 62
158.057441087339 20
158.116768623641 115
159.066818156085 918
160.079859425773 30
160.096393722035 221
161.076887779415 20
161.105348778178 183
162.113391562672 361
163.145444655826 20
164.098026630603 16
169.987991312086 16
170.912395991538 25
171.992872634403 36
172.061521240526 18
172.109473525682 33
172.129406998555 25
173.049310515626 49
173.141176476524 57
173.959193959787 16
174.086700533199 21
175.06977632019 20
175.148865857637 20
176.001953242689 40
176.970484698007 41
177.013805718957 41
177.035255373738 345
178.082240540062 22
180.07347811114 19
180.189574069099 25
180.898640065538 26
182.027461449002 15
183.072765500463 22
183.09530435434 26
188.090764446126 23
188.969122263713 17
190.110385651947 21
191.099389877954 25
193.998958089137 22
197.882907370169 33
200.00168454682 48
200.030350423773 25
200.054058976189 65
200.085788592897 82
200.980719457122 18
201.08755788663 20
202.10818859867 215
203.086813053378 17
203.115707673572 19
204.120114102505 27
216.122777414498 156
217.131523259547 803
217.256068774343 34
217.370570378965 159
218.140192787198 80575
218.97585640246 51
218.997761049338 117
219.026100123421 30
219.040096540307 66
219.055465790835 71
219.137332606117 48
219.467076956768 15
219.53508578673 24
219.584498407356 20
219.753823176666 43
219.762317748567 22
219.854457847704 22
219.963327558217 27
219.985198413423 29
221.11492955846 17
224.895423905887 19
232.18196512306 16
235.145370189505 20
243.090085620967 17
249.097164526699 16
282.119703695697 24
386.380537285089 15
END IONS

BEGIN IONS
msLevel=2
RTINSECONDS=74.01
PEPMASS=232.154334152
CHARGE=1+
name=Car 4:0
TITLE=Car 4:0, [M+H]+, 74.01s
50.0153225126259 77
52.0296137488601 29
53.0372186810578 50
55.0546483437694 103
55.9340524546864 36
56.0623901600051 107
57.0709688627638 114
58.0647120216588 168
59.0726896628197 214
63.0233730494773 61
65.0388602119976 51
67.0537869353324 146
69.068791546031 179
70.0782850650946 56
72.9361630503351 34
73.0884336203273 46
74.0140104957028 142
80.056562117663 173
82.0734333911137 120
83.0708729594964 54
83.084756928327 105
83.964801755961 27
84.0828647231874 408
85.028410636906 1381
86.0157250683013 36
86.0332096743958 46
87.9318032725122 36
89.9278431487907 35
93.064875387743 122
94.0660348889075 190
95.9532213696525 60
96.0532046429419 33
97.1010998941852 137
97.9495082820374 75
98.0938310793653 51
98.1063627840086 25
100.113690337005 1665
101.039192651537 45
102.085352173395 849
107.084265784127 76
109.06233364086 52
109.099662562069 95
110.046830737824 21
111.000179470341 29
112.008452890114 34
112.123751966986 55
121.099143597189 125
123.118951869709 29
124.125687519546 31
125.985844365004 76
127.070275034494 55
128.063052965769 89
128.903981688819 27
129.042862204884 115
129.064178504152 54
129.077716007351 79
130.068865320987 95
130.079917539223 75
130.932890312474 34
130.963632849512 85
130.988552273488 47
131.054466834039 37
131.972881743042 173
132.065837981777 43
132.079299826499 74
132.983705959482 21
133.082729785648 40
134.067731119551 57
134.099244516789 30
135.052153443637 22
135.105595145365 29
137.060376324179 32
138.107553039853 25
138.140894982239 22
141.002082737475 47
141.927782211341 80
142.08568251151 55
144.102197795475 1402
144.959841049864 27
145.017791903153 39
145.076251420035 49
145.969494583537 140
147.093365247354 34
147.96961127778 36
148.113230301995 40
148.999571775451 24
149.938534433445 22
155.001450853479 31
157.052722124872 23
158.078185669548 21
158.975604210766 22
159.965435696857 33
160.096631833878 155
161.102291800376 24
162.112831070254 271
164.062898907807 30
165.164559637163 28
168.0046534591 29
171.069779517974 46
171.999590741076 62
172.052600452128 38
172.067956166836 98
172.987732616077 33
173.081282624983 304
174.100624330195 21
175.146689183429 42
176.073421804435 31
182.192283959262 25
186.024595041438 216
187.047101752377 29
187.158616827128 36
189.011872200479 35
190.940363689822 30
190.957136773063 73
190.97062859505 166
191.942550992259 22
193.93171067976 46
194.04361963732 23
196.395284511799 28
202.074908471647 31
204.032676552015 116
211.559138518533 28
214.009242152187 102
214.024938750636 85
216.123560470408 255
217.01429091939 33
217.132220978616 22
218.140788069536 21
223.071527377338 49
230.138107649747 46
231.147666958224 487
231.347553370414 105
232.154835807834 63231
232.89247603648 29
233.008049102997 27
233.078471051611 43
233.154240551702 36
250.12551140968 44
END IONS

BEGIN IONS
msLevel=2
RTINSECONDS=80.82
PEPMASS=232.154334152
CHARGE=1+
name=Car 4:0
TITLE=Car 4:0, [M+H]+, 80.82s
50.0154402136917 92
52.0308031648212 36
57.0706419742332 28
63.0209242035441 40
65.0380931957984 31
67.0535745821664 29
69.0706176641799 66
70.0766443698368 49
74.0150363785995 66
80.0584916794235 97
82.0714480275207 43
83.0850240842264 29
84.0806081904645 16
84.9600746190552 17
86.0140127227225 37
86.0358691188839 26
93.0544333826705 34
94.0644512094598 53
95.0852910603614 54
96.0509577183774 18
96.0770438110808 27
97.1021048421512 31
99.9490746599869 24
100.110715747017 86
101.044991937154 40
107.075236464173 48
108.068946930284 16
109.100062935016 40
111.117043437858 20
112.007998959939 27
112.122142255098 40
121.097256601893 50
123.040043109104 16
123.11345373339 34
125.987965637975 53
126.903822148181 15
127.071703650312 20
128.055972576983 28
129.047543563654 38
129.068182449468 32
130.068697751732 46
130.938556658747 19
130.98788028031 27
131.058855161365 55
131.072660663661 23
131.930287181544 15
132.079940100345 31
133.068396736877 30
134.093813497935 21
136.124447184654 24
137.133410787481 18
138.127448437862 20
141.874953878476 24
141.925242288839 17
142.084502152955 46
144.101275929407 122
145.017679775774 61
145.07041587538 26
145.969638125624 187
146.972803752041 18
147.964844249715 69
149.94477772177 45
162.112538802621 71
163.053121970324 17
165.067236399718 20
167.082408392457 37
168.061799965155 19
171.071982240221 18
172.019196376778 61
172.063952191491 46
173.001884673225 19
175.147296336736 29
176.968536067478 20
182.093092423196 24
186.043895980708 94
189.882007131263 25
190.060318810756 29
190.971044819028 96
190.988463460438 40
191.87790980595 21
193.929949186946 28
195.961606092456 21
201.053916531313 23
203.113642416354 25
208.887275845128 27
208.954275439221 16
209.093202923693 21
212.93516860012 18
213.924905465053 22
214.007987513923 41
214.035883153692 33
215.167356364104 19
216.121902164863 38
223.237682115117 19
231.029213671538 50
231.145220880288 63
232.154863079694 6786
238.083464351761 24
END IONS

BEGIN IONS
msLevel=2
RTINSECONDS=162.66
PEPMASS=246.169984216
CHARGE=1+
name=Car 5:0
TITLE=Car 5:0, [M+H]+, 162.66s
50.0155301555227 27
52.029642877973 18
55.0529825964197 53
56.0610552988401 29
57.0699306541246 91
58.0654083028983 67
59.0717305665678 64
59.0782626657621 15
67.0561438387631 34
69.0645425641621 24
69.0713236743471 96
70.0765369662153 31
74.0154721572205 147
74.9608894602223 56
78.734013380346 19
80.0547695783801 124
82.051417132801 50
82.0727504745287 92
83.06338727174 37
83.0844875858183 78
84.0814712393952 254
85.0279864357765 649
86.096061866925 27
87.9320043452457 33
93.0560038249386 40
93.0693373011561 29
94.0389764603942 49
94.0636237318661 94
95.9522298471448 42
96.0702382106179 50
96.0945524472883 17
97.1009508365239 62
97.9505597927656 31
98.0580707120941 31
100.11117867643 642
101.037714769571 36
102.089446704724 655
107.079612797636 15
108.081956653078 37
109.050084621538 14
109.097901550403 66
110.006393415439 14
111.065054525811 26
112.004260270214 39
116.609117859828 16
121.096962729189 121
124.110265091913 20
125.983964297589 47
126.063081209108 19
127.01404389699 34
127.059840977183 15
127.074397640609 53
128.01950366408 74
128.033240468929 41
128.049345626334 36
128.061278403528 19
128.904317874063 30
129.058332984009 45
129.072978283995 48
129.910323689481 12
130.051813860356 39
130.064726362636 92
130.0838917483 36
130.905288166822 26
130.993809069309 25
131.0617473117 58
131.085956428096 16
131.902190944988 20
132.066694135656 52
132.082159745161 47
133.065797494074 37
133.07647200607 20
134.091154781005 30
139.006764730392 29
140.919702377901 18
141.049241593446 32
141.069166800255 34
141.871785744867 13
141.926851842203 19
142.052192016323 48
142.08462813618 50
143.090159533171 22
144.077109847137 90
144.102241244519 1099
144.957907503882 54
145.018093515935 56
145.969504891248 123
147.091404187677 14
147.964893352861 54
149.962023047913 35
151.084981921936 12
152.056477655285 23
152.154257286243 24
154.904054397232 40
158.057306216843 31
159.018050066416 22
159.148805672975 21
160.06592068172 27
160.093599224176 44
161.903547954543 12
162.11299756061 639
163.02875127705 18
165.068392250412 32
166.080611884243 22
167.071622112909 23
170.084568470122 16
171.064259055932 21
171.072503613638 38
173.087979789542 21
173.140033924704 29
175.150075866209 15
176.067132310587 20
177.164844190678 20
180.984059156707 21
183.10179349935 47
185.060287668258 27
185.084829329408 30
185.981734462834 34
185.996380385299 60
186.034480412209 56
186.048408910018 30
186.153696646403 19
187.056858360822 367
188.070633814121 16
191.067871830722 14
193.007130699979 14
198.051144181533 14
200.062248769108 18
200.153640310601 30
201.161192421303 500
203.971411470047 14
204.031966196362 35
204.969489927847 97
204.988217708658 63
205.01381549285 23
205.060877565786 17
205.074043665001 13
206.191075993273 26
216.12261860112 216
217.130489205869 225
219.102782817846 17
226.104744953358 26
227.899180632803 19
227.94288825932 18
227.954445854464 12
227.97516280672 30
228.001985316151 13
228.161640411145 25
230.139281766831 206
230.979645202075 25
244.158231694073 42
245.163019617801 282
245.86491124676 12
246.170758747895 44996
247.165569991588 16
247.847689140394 12
248.984513508818 13
249.042213830468 13
263.89369846323 20
263.91070926898 42
396.735612026316 12
END IONS

BEGIN IONS
msLevel=2
RTINSECONDS=167.97
PEPMASS=246.169984216
CHARGE=1+
name=Car 5:0
TITLE=Car 5:0, [M+H]+, 167.97s
50.0147088991839 63
52.0281265180782 35
55.0543110647153 109
56.0623917055993 99
57.0689606618695 545
57.934490073951 28
58.0641366093129 117
59.0723433412135 452
63.0227717867403 48
65.0385165556599 32
67.0541605773646 49
68.0225221320986 20
69.0701959648662 113
70.0772169655294 75
71.0882090263562 14
73.0888306296573 19
74.0158724335898 152
80.0373101522889 24
80.0574002688532 213
81.0582668603748 58
82.0387973644753 58
82.0716682306213 125
83.0860679527694 214
84.0815652487875 551
85.028975697582 1650
86.0152098737686 57
93.0653790189238 94
94.0662850294517 322
95.9537538595561 86
96.044980312725 70
97.0995608274318 146
97.9506459201711 72
98.0605562763197 68
98.0987084486387 138
99.0422966536298 34
100.112270789895 2895
101.04023473619 166
102.068828511722 716
102.091248577713 1194
102.635505124126 25
104.652783150699 29
105.748046381814 29
107.079407929119 100
108.079351120919 55
108.089484580004 34
109.050779863776 61
109.101061198731 100
110.104588990957 26
111.116376371028 45
112.00913759777 26
117.603925060471 29
121.09817096889 180
122.097497315677 33
123.114983548609 16
125.986354004228 114
128.021018592389 58
128.066404916979 43
128.906075597213 15
129.075436015739 180
130.070465959388 113
130.084992389613 80
130.904198236694 32
130.990477421731 20
131.063011874319 48
131.077901382071 38
131.915478155735 31
132.07652305047 115
133.055362847057 18
134.099349341039 32
134.11388900296 14
135.06885099814 23
136.06053216419 43
137.903792238011 16
140.033838277881 18
140.054590128238 20
141.002685144531 28
141.058220436265 26
141.92930108667 14
142.053074465312 20
142.082796157356 55
143.076732618793 23
143.094843455021 31
144.102540154152 4088
144.982831892317 41
145.015723890205 59
145.07825517257 45
145.967773560297 95
146.080632175861 67
147.086670832209 34
147.965258783606 76
150.065496525659 17
153.059533119228 22
157.030365666532 33
158.117071998168 18
158.958546886696 26
159.05384496433 34
159.125608544159 42
160.098829398466 136
162.114418682261 1442
163.025488175183 83
163.963044103949 20
164.062427071193 14
166.166461078038 20
167.074210373433 24
169.086203491351 25
171.065198632209 192
172.067521836245 18
172.096864404431 24
174.083136154043 28
174.109294348571 18
175.147912983115 19
183.083641500623 37
183.09764780822 53
185.082961467445 36
185.983161589403 96
186.048452405676 39
186.14894779392 29
187.060075810037 326
187.093928170989 82
190.107496331664 29
191.184777365671 17
199.966530457165 15
200.062748351571 17
200.964282106898 24
201.169452465395 172
202.107012313046 29
203.116137248406 1359
204.122798005669 27
204.970867332056 146
205.07051997307 82
206.078622102775 17
211.099514752274 19
211.134227927339 24
216.123513237422 76
225.060117389802 24
226.040981148585 26
227.076716397708 16
227.951821003318 57
227.97453664551 40
227.992435955978 24
228.16211739893 40
229.141788517252 19
230.14049158802 489
231.147644453305 26
232.147971358338 16
244.156968680879 125
245.163592900861 675
246.171643350842 92144
246.957253334398 29
247.177760505143 25
END IONS

BEGIN IONS
msLevel=2
RTINSECONDS=41.835
PEPMASS=262.164898836
CHARGE=1+
name=Car 5:0;O
TITLE=Car 5:0;O, [M+H]+, 41.835s
50.0154926970034 74
55.0551391975705 40
56.062854675063 30
57.9347466473715 22
59.0747664088886 38
65.039414680644 44
67.0549615785385 100
69.0711318040484 47
70.078288191878 16
73.0272187050264 28
74.0157095465341 117
80.0389505013516 26
80.0513481222012 59
80.9488441277507 23
82.0432528754047 22
82.0573576315933 70
82.079001551334 25
83.0855066151001 34
84.0888056130053 56
85.0290197194582 150
86.0157977026334 23
86.0979317669519 22
87.0286851597349 29
93.062846977401 23
93.0709282883846 47
94.0667052222475 75
95.9510776605723 42
97.1059312933594 36
97.9586070959878 47
100.114565618821 199
101.037687074993 59
104.051489948233 21
107.068933704766 29
107.084840211528 28
109.103185276602 21
111.119659226481 43
112.009718723993 74
121.097066528449 110
127.072375792404 19
128.065134383995 36
129.007934364283 17
130.067554744769 73
130.080994402211 28
130.088849674855 18
130.994168648722 21
131.06480262509 25
131.084407304369 16
132.082529191208 70
133.06639333969 29
133.085404486469 18
133.904855062888 18
135.054666278582 34
136.047974955656 42
136.062154007941 18
138.030560323161 29
139.011240875218 18
141.072537320725 16
141.961035354995 54
142.085411214493 38
142.959707561397 16
143.997424555923 22
144.103264921657 410
145.971043715267 52
147.966268166538 25
150.068727788496 18
156.066775936525 16
158.083563711475 20
160.056012399275 23
160.095178097079 15
162.114986228995 108
164.037000593967 16
164.059902763574 26
169.085335860852 32
169.098457501132 15
169.884014930434 17
170.041726257885 43
173.081496086725 14
174.874017361428 15
175.019983688557 42
175.975112246241 21
176.082629884245 59
179.998139857597 28
180.057392920966 30
185.040194241339 20
186.125256818399 18
186.985957972768 49
199.077484439372 19
199.96831488656 26
201.010342611267 29
201.974420434345 27
202.011077023785 65
202.038600667874 62
203.055051900897 2957
204.056137699749 19
206.019255953975 20
216.052464398222 15
216.085391800441 22
217.033260066415 18
217.119541274767 51
217.128061220279 53
217.985326328906 18
218.025355332018 16
218.083338646625 24
220.073740981903 16
220.98329117056 33
221.012133176237 16
221.02015878564 26
221.040918034244 80
221.160315061378 29
224.046134816113 35
226.01627454729 35
226.041700226754 50
233.93415283651 15
234.018551953726 56
239.049550468257 20
244.016559887969 23
244.0727905076 20
244.128034106798 21
244.153581370702 33
246.133987793698 344
260.147717307973 33
261.156701604875 135
262.163982563378 15055
END IONS

BEGIN IONS
msLevel=2
RTINSECONDS=221.565
PEPMASS=260.18563428
CHARGE=1+
name=Car 6:0
TITLE=Car 6:0, [M+H]+, 221.565s
50.0142012632309 94
52.0277464058045 24
55.0537559910239 90
55.9335422078118 19
56.0613158274464 46
57.0687254071549 70
58.0641613374926 49
59.0725852756464 107
61.0073268618745 21
62.0160261614215 26
63.0236845267964 31
65.0378869700301 36
66.0464540308105 18
67.054219206573 44
68.0348785873868 58
68.0553000385604 16
69.0684595826463 124
70.0777799933581 23
71.0842294490574 34
74.0143646400567 108
80.0507418991553 43
80.0606759105367 133
81.0317303120924 17
82.0739853780979 61
83.0870974772009 28
84.084932081746 110
85.0275137516764 436
86.0138529046763 23
89.9284114879604 16
93.0550225364369 107
93.0677599837697 89
94.0654725719238 71
95.9522339312032 67
96.0415126327842 32
96.0508832831779 75
97.1018918263928 51
97.9480605976755 35
99.0163556593035 22
99.0503076421282 32
99.0793529052028 25
100.11208674527 294
101.036738425256 29
102.063892868913 78
107.080110198913 52
108.078398231221 30
109.10093324904 18
110.046544263368 23
110.107125036571 21
110.999640916637 38
111.116350525488 24
112.005037472576 54
113.022133231154 30
117.606517158404 20
121.097955566767 121
121.836925353444 18
124.074302422354 14
126.045867940922 19
126.902109255662 19
127.070508928379 30
128.054340097678 42
128.067296025756 29
128.902023432685 17
129.050008910672 50
129.06455837174 37
130.065590094904 53
130.903575728696 15
130.908349824624 16
131.068653291382 48
131.086836948722 13
131.899471674661 20
131.971749811396 23
132.078470110475 110
134.046908320639 13
134.081704547843 13
134.103063280128 25
135.063700205748 15
137.127644761413 20
137.903842209853 28
138.963437929533 25
139.005784137484 30
139.971830005645 15
140.95352096399 22
142.044587518036 21
142.085539054164 17
143.035516478457 20
143.060634769898 31
144.101526270412 480
145.047761016729 16
145.073892145328 54
145.967863139458 160
146.079561004278 31
147.965387673193 62
155.107701810981 20
157.977215674675 20
158.968819616391 51
159.122582813395 13
159.883036295701 21
159.969988164405 107
160.093926786868 20
162.11343981221 376
164.927426112042 20
165.042219703134 24
170.056037451569 17
170.914711919901 15
171.91282506272 15
172.127840367417 21
172.133264678371 40
173.000828577587 23
173.007670159279 40
173.013663801365 44
174.024364824659 15
176.066571830784 31
180.987140218125 22
181.986416798043 36
184.050247368586 32
185.07780898138 16
188.100949252314 34
189.087826634968 18
191.18141469546 20
197.886922748694 27
198.002317504558 13
198.921174132453 13
198.980852853724 14
199.004745034421 20
199.990225032233 90
200.00820261928 15
200.156288521848 26
200.904835143558 21
201.110573851039 39
201.96704625262 25
202.078175447464 16
203.112961976123 154
203.997369441426 18
204.122363681281 18
207.101762998261 28
213.957386401592 15
214.179742349689 15
215.188634296174 48
216.123236168588 185
217.127923502099 26
218.900381659662 30
219.015238499762 97
225.139222457275 14
225.148348691666 37
230.139360439859 59
236.909270307935 27
236.934617912297 36
237.026423486938 33
240.083309175031 18
241.927889554529 31
241.965657934655 29
242.033466638007 55
242.052738084196 45
242.138677992063 26
243.121744816538 31
244.153423683157 25
258.169476004295 51
259.176144649822 217
259.930267387412 25
260.185552808307 13147
268.976120101896 14
END IONS

BEGIN IONS
msLevel=2
RTINSECONDS=190.575
PEPMASS=258.169984216
CHARGE=1+
name=Car 6:1
TITLE=Car 6:1, [M+H]+, 190.575s
50.0142209540065 103
52.029762113973 61
55.0536224575194 110
55.9360775019137 21
56.061168244706 43
57.0684239962802 150
63.0232612734156 63
65.0407140645216 15
67.0528893008165 122
69.0700181720658 100
70.0763959336754 91
74.0149814864551 198
80.0565072049525 266
82.0665163241988 69
82.0743509950971 127
83.0847816690695 136
84.0898863180568 61
85.01099883262 34
85.0294639538136 74
87.931543590285 26
93.0680344953288 66
94.0647516004347 135
95.9526177840883 112
96.0436660293153 25
96.0522110745631 58
97.1012250454743 106
97.9500146429091 93
98.1067765054732 38
100.112044869721 19
101.038752522576 35
107.061852542762 38
107.076010199624 44
108.056206914576 27
109.051384689075 58
109.100992664501 51
110.107783159239 33
111.046521901964 55
111.116169559884 34
112.004815719104 35
112.12395987001 21
121.098308501058 96
121.490291066557 17
122.096546159227 13
123.053541146023 23
123.118264522605 19
126.90405587734 17
127.052920322404 24
127.072997566044 41
127.086880188659 13
128.02891263491 43
128.061371342588 52
128.906849392965 19
129.042196280106 18
130.047159214121 25
130.063664374041 136
130.905696425934 26
130.992091787485 25
131.056656760716 50
131.067858290042 51
131.082119512303 24
131.901308457825 14
132.05026392893 52
132.077369035824 107
132.910194465732 21
133.087440761514 22
133.90532703483 13
134.092478987526 24
135.095781429343 52
136.083565477905 17
137.133651002921 34
138.127443982865 15
138.961971292004 46
139.006699794491 55
139.961657705342 23
141.001314074354 18
142.051793611957 19
143.052196671879 31
143.071585201723 57
144.044854577119 27
144.079627300338 29
144.095438735609 66
145.969367931791 136
147.963389114757 64
147.974901763488 17
149.960476124072 36
150.071388535311 18
152.065859148638 36
154.070433938681 20
156.072083717653 17
156.972137040298 34
160.107256269807 13
161.058029069854 26
161.967879180971 14
162.113492739753 45
163.053821216457 16
166.065723020174 18
168.923632727523 14
169.903681161623 13
170.043398036256 25
170.912157586749 18
172.114677295955 19
174.984277337034 26
177.061713127854 16
177.076813781291 13
178.072038388912 25
179.989946953619 75
180.173786015556 26
182.05876333213 20
184.075816928973 30
184.115757152723 13
187.126253798432 17
190.076839882371 23
191.069771918182 32
196.092941015777 30
196.992999207913 23
197.907659489231 42
197.923207067721 21
198.002087805608 124
198.942552378974 45
198.997337883556 43
199.027142752686 22
199.092377116691 21
202.001029527051 13
203.090658014886 13
207.004311966941 20
207.47692735145 25
208.047947704782 18
211.949587982696 20
211.979645250302 13
212.02175931139 17
212.104599529627 32
214.105447078155 23
215.914241042166 31
216.011112259147 34
216.941179363742 43
217.015712022449 28
217.058423194903 43
223.04579358697 25
223.09511720942 24
226.048278266789 29
226.074985480647 15
227.95988904367 19
228.141025934507 23
228.563488567221 25
237.552475156388 32
237.565941938817 36
239.99577938796 21
240.022545850869 25
240.046127589664 123
240.07002644088 44
241.106291310165 40
249.149779268713 34
257.071119144709 16
257.12427022246 13
257.162651073985 21
258.105503648643 513
258.136370337651 264
258.168194638341 3734
275.984696805654 17
300.050289289888 16
END IONS

BEGIN IONS
msLevel=2
RTINSECONDS=287.43
PEPMASS=288.216934408
CHARGE=1+
name=Car 8:0
TITLE=Car 8:0, [M+H]+, 287.43s
55.0523364100173 22
57.0699438123744 100
58.0638314148179 40
59.0741887287471 52
67.0541944504761 15
69.0710353490704 21
74.0157565241758 28
80.0588743760166 26
82.0643492528657 17
83.0488538637123 21
83.0848032597587 21
84.0807397754787 76
85.0278679438737 609
86.0150647059018 23
93.0710209932317 20
94.0652167367926 26
97.0636876696151 42
97.1008202854445 24
98.0726547250727 240
99.0765676461903 17
100.112445877382 728
101.040066319588 19
102.091446708304 839
109.103615614293 13
113.031069491196 28
114.053579952138 20
116.082313467152 35
121.097379044867 20
123.091815569695 20
123.117076754587 13
125.097557786761 28
126.102265292972 62
127.075025069425 21
127.111765019396 73
129.077714060133 47
130.064802896557 28
130.085784769267 83
132.087185124473 31
132.900777905885 12
133.063176233242 15
134.067472993278 12
134.094884586774 22
134.10515970812 13
135.080080878646 91
142.087635420995 19
143.080833145015 22
144.10123440907 1896
145.074413149253 16
145.968744821814 28
146.081169530145 44
147.964319688416 35
149.961745339445 25
150.077110481902 29
152.069788547289 28
155.969646996733 15
157.048794852641 63
158.116230650902 16
159.124059862729 101
160.096044991833 46
161.101718421436 20
162.112451462938 1803
171.064193555312 35
172.130877803358 48
174.979702803197 17
185.082354970001 27
185.14998165645 20
188.089555794566 19
190.108892585626 23
192.066204730564 15
196.013456084872 13
200.168060712229 16
203.115500387883 478
204.121767458945 22
213.108664899902 18
214.179118821549 30
216.123107253305 1267
216.142955070664 23
217.134192597293 24
227.127392821601 40
228.033206652163 25
228.194883694045 30
229.14176394967 94
230.138921237986 123
231.146788452743 28
242.207644361862 30
243.218595190415 279
244.154737718117 63
245.162333953373 188
246.170765585249 22
247.005314044743 25
247.063730536969 19
258.169380913505 133
259.177154216559 18
270.10570421271 15
270.170932801027 21
270.195439804859 21
271.192411286949 18
272.184436250307 154
286.200784375285 195
287.042683308986 25
287.165564735597 18
287.208342051216 708
288.216641790438 51763
291.042472186894 14
1421.45041202676 13
END IONS

BEGIN IONS
msLevel=2
RTINSECONDS=298.62
PEPMASS=302.232584472
CHARGE=1+
name=Car 9:0
TITLE=Car 9:0, [M+H]+, 298.62s
50.0152737322357 81
52.0311075646747 56
54.0202617172287 34
55.0537029485044 155
56.0606502455288 43
57.0696497827884 104
58.0648111775192 37
63.0216607318022 29
65.0378711716374 24
67.0544537682564 45
68.0576320892656 36
69.0704870713517 89
70.0749933736935 62
71.084818903969 28
72.9352549043432 19
74.0146695682301 144
80.0568433444646 220
82.0735700450945 104
83.0854731703936 80
84.0829414377777 199
85.0284535468292 769
86.0160483519516 51
87.9306689611399 26
89.9279610450948 20
93.0670186433389 130
94.064894168818 291
95.9524521243948 56
96.0410154564755 21
96.0635137591379 27
96.0903251055868 58
97.0933681666586 101
97.1012026472189 94
97.9490479594913 60
98.1142625725469 17
99.0523227426881 41
99.065286435658 13
100.112258799084 310
101.037997523392 73
104.640676512013 20
107.06316057243 84
107.076855558182 63
108.061474076214 67
108.086177116582 16
109.078469218507 20
109.100292895773 34
110.038826904459 38
111.116452938891 18
112.006977928629 39
112.123358244258 41
121.099846067368 148
125.096880784669 13
125.934997596087 18
126.90425252446 27
127.07096164625 16
127.976679962132 14
128.047531698265 56
128.063120638603 59
128.903730472399 32
129.042429899209 54
129.054168463291 62
130.068665564566 42
130.081959526838 62
131.054204395425 42
131.073193943369 71
131.911155616351 18
132.082404893747 122
132.902738158554 15
133.052080626562 16
133.074215367223 16
133.081189029557 41
133.094645944462 37
134.048951142405 59
134.071424277595 35
134.09640181944 18
134.1112104803 26
135.049492613095 28
135.070192175742 30
135.093034344838 21
135.114112104005 24
136.930589586045 17
137.057660010863 16
137.903247254316 25
138.136230334169 14
139.002920445902 20
139.106335628643 15
139.141729425954 13
140.119642621127 36
141.147233381435 21
141.926833980746 43
142.086585825588 42
143.081114690995 20
143.096913633389 20
144.101609912878 841
145.076125464764 37
145.969504780513 168
146.082779046727 24
146.974877356892 22
147.965230305878 45
151.075149495497 14
152.058156877018 34
153.08054684736 13
154.906651827927 14
157.08970407776 16
160.089492376907 26
160.098266184736 29
161.05569221554 22
162.113190985267 381
166.075863665179 15
167.072741813372 17
169.075785536251 18
171.066407190763 65
172.069465810285 29
173.139873161884 81
178.082723678014 26
179.081522025953 28
182.092714678238 25
182.191814892528 23
183.099222809061 27
183.958012883578 19
185.14355074476 21
186.149804348138 43
187.886469706149 28
189.066777724358 18
191.074305887542 13
192.942878682976 13
194.161335181994 16
195.96240767103 20
197.127407422025 13
198.074663832313 20
198.157981559893 19
199.096432182556 22
200.055968454091 27
200.079197940723 21
201.052946317146 23
201.081123314253 14
201.967816941913 28
202.142765274543 22
204.12295612213 18
206.091358858053 16
207.029016323197 13
211.09688861973 14
213.141252117506 13
216.123264230752 77
217.130805955838 408
218.096463095885 20
227.129741687896 37
228.098831487755 20
229.151387216008 24
230.137441834189 617
231.138934804048 21
231.873912146932 14
241.089344092383 14
241.984459057727 21
242.011897445036 45
242.041170986859 34
242.084735484048 28
242.100643209698 16
242.209808791669 16
243.05898015103 16
243.109753082999 15
243.156688628067 36
244.155542520909 44
249.146821164625 20
251.073230600297 22
255.078669332444 24
256.057837632179 56
256.096647706868 13
257.234292444936 142
258.168125807975 28
259.179589912967 305
260.187923468876 29
261.077332682697 39
267.118632290237 25
267.15537637911 24
278.075587917905 32
279.083612863697 25
281.052684878495 15
281.626601052051 16
284.076556704569 23
284.123058080147 26
284.182877899166 24
285.169594126034 28
285.188800729592 26
286.199785126513 102
299.143054789777 17
300.215212591297 109
301.222198457895 345
302.229799901988 23921
302.880473951669 19
END IONS
